# Supplementary material for: 2,6-Di(pyrrolidin-1-yl)pyridinium chloride monohydrate
Source: Acta Crystallogr Sect E Struct Rep Online. 2010 Jun 26;66(Pt 7):o1815–6. doi: 10.1107/S160053681002427X (PMC3007020; doi:10.1107/S160053681002427X)
Supplement: Supplementary file 2 [file e-66-o1815-Isup2.hkl]

# 
# h,k,l, Fc-squared, Fo-squared, sigma(Fo-squared) and status flag 
# 
data_I
_shelx_title ' dpm in P2(1)/c (100K)' 
_shelx_refln_list_code          4 
_shelx_F_calc_maximum       88.11 
_exptl_crystal_F_000       584.00 
_reflns_d_resolution_high  0.6614 
 
loop_ 
 _symmetry_equiv_pos_as_xyz 
 'x, y, z' 
 '-x, y+1/2, -z+1/2' 
 '-x, -y, -z' 
 'x, -y-1/2, z-1/2' 
 
_cell_length_a    11.5728 
_cell_length_b    12.2724 
_cell_length_c    11.3622 
_cell_angle_alpha  90.000 
_cell_angle_beta  119.214 
_cell_angle_gamma  90.000 
 
_shelx_F_squared_multiplier     1.000 
 
loop_ 
 _refln_index_h 
 _refln_index_k 
 _refln_index_l 
 _refln_F_squared_calc 
 _refln_F_squared_meas 
 _refln_F_squared_sigma 
 _refln_observed_status 
   2   0   0     1484.09        0.25      0.32 o 
   3   0   0     1842.70       -0.15      0.30 o 
   4   0   0      344.66      404.97      8.53 o 
   5   0   0       58.77       91.21      1.95 o 
   6   0   0       45.87       35.05      1.51 o 
   7   0   0      909.02      930.59     15.32 o 
   8   0   0      227.03      223.14      4.70 o 
   9   0   0      360.84      383.63      7.01 o 
  10   0   0       29.57       34.28      3.20 o 
  11   0   0      755.54      777.03     12.69 o 
  12   0   0        1.45       -0.09      1.15 o 
  13   0   0      802.56      821.34     15.78 o 
  14   0   0       27.05       27.73      2.80 o 
  15   0   0       15.21        8.07      5.27 o 
   2   1   0     1104.86     1198.33     23.27 o 
   3   1   0     1428.02     1526.98     23.84 o 
   4   1   0     3424.41     3762.88     48.58 o 
   5   1   0     1493.79     1701.16     17.21 o 
   6   1   0      550.52      581.95      5.89 o 
   7   1   0     1208.87     1236.36     11.51 o 
   8   1   0      988.93      987.55      9.22 o 
   9   1   0       38.26       39.60      1.44 o 
  10   1   0      116.32      107.25      2.36 o 
  11   1   0      399.70      380.10      5.62 o 
  12   1   0       43.17       41.25      1.95 o 
  13   1   0       44.83       51.19      2.54 o 
  14   1   0      255.64      269.53      8.76 o 
  15   1   0        2.81        2.06      1.39 o 
   2   2   0      483.83      578.52      9.38 o 
   3   2   0       74.70       95.46      2.28 o 
   4   2   0      135.75      163.33      6.26 o 
   5   2   0      685.45      741.10      8.75 o 
   6   2   0      182.88      196.92      2.59 o 
   7   2   0        0.16        0.90      0.43 o 
   8   2   0      212.68      216.73      2.91 o 
   9   2   0      276.01      277.59      3.56 o 
  10   2   0      109.75      104.81      2.62 o 
  11   2   0        0.43       -0.26      0.85 o 
  12   2   0        1.17        1.33      0.93 o 
  13   2   0       15.42       20.24      1.74 o 
  14   2   0      111.95      107.88      4.55 o 
  15   2   0       17.12       14.27      1.74 o 
   1   3   0       40.74       34.64      1.66 o 
   2   3   0      103.90       96.55      4.19 o 
   3   3   0     1883.06     2042.98     31.62 o 
   4   3   0     5174.68     5578.31     71.47 o 
   5   3   0     3914.36     4494.24     52.46 o 
   6   3   0     1218.01     1284.94     13.54 o 
   7   3   0      343.58      366.77      4.57 o 
   8   3   0       44.81       55.44      1.79 o 
   9   3   0      309.23      305.43      4.02 o 
  10   3   0       10.36        7.03      0.88 o 
  11   3   0      158.60      152.20      4.17 o 
  12   3   0        6.72        6.39      1.19 o 
  13   3   0      264.50      281.77      6.59 o 
  14   3   0       79.26       85.14      3.22 o 
  15   3   0        3.74        6.03      1.43 o 
   0   4   0     4085.03       -0.34      0.17 o 
   1   4   0     2893.14        0.00      0.25 o 
   2   4   0     1397.18     1521.14     23.55 o 
   3   4   0      318.24      349.27      4.85 o 
   4   4   0      148.76      183.66      3.48 o 
   5   4   0     2781.92     2921.00     34.61 o 
   6   4   0       35.87       31.57      1.35 o 
   7   4   0      518.92      569.88      6.89 o 
   8   4   0      797.67      815.74      8.75 o 
   9   4   0        5.53        6.41      0.81 o 
  10   4   0      160.01      158.26      2.98 o 
  11   4   0      198.94      221.78      4.36 o 
  12   4   0        1.27        0.29      0.91 o 
  13   4   0      628.41      659.50      9.67 o 
  14   4   0       65.21       56.81      2.74 o 
   1   5   0     1357.45     1514.27     46.08 o 
   2   5   0      163.34      182.54      2.53 o 
   3   5   0     1976.12     2189.61     25.87 o 
   4   5   0        5.28        0.37      0.36 o 
   5   5   0      122.47      124.73      2.60 o 
   6   5   0      728.59      708.04      8.79 o 
   7   5   0      165.43      153.65      2.52 o 
   8   5   0        0.88        1.04      0.56 o 
   9   5   0      719.18      682.06      8.39 o 
  10   5   0        0.48        0.64      0.77 o 
  11   5   0      204.47      196.97      4.05 o 
  12   5   0      257.35      270.51      5.43 o 
  13   5   0       12.33       10.52      1.43 o 
  14   5   0       36.41       36.74      2.40 o 
   0   6   0     1211.03      471.60     13.50 o 
   1   6   0      476.81      565.68      9.21 o 
   2   6   0       66.62       61.30      1.55 o 
   3   6   0       52.40       49.98      1.91 o 
   4   6   0       38.56       41.93      1.58 o 
   5   6   0        2.49        5.60      0.88 o 
   6   6   0        3.97        3.53      0.56 o 
   7   6   0      295.64      279.03      4.02 o 
   8   6   0      173.29      164.91      2.99 o 
   9   6   0       42.62       43.89      1.78 o 
  10   6   0       21.55       22.53      1.49 o 
  11   6   0       48.60       50.33      2.22 o 
  12   6   0      124.32      137.23      3.76 o 
  13   6   0        1.81        2.18      1.17 o 
  14   6   0       32.79       30.01      2.18 o 
   1   7   0      299.22      261.79      8.59 o 
   2   7   0       13.70       13.40      0.78 o 
   3   7   0       83.63       91.20      1.78 o 
   4   7   0     1390.57     1411.70     17.26 o 
   5   7   0        0.09       -0.02      0.37 o 
   6   7   0      217.30      217.74      5.54 o 
   7   7   0      856.28      817.68     10.05 o 
   8   7   0       21.72       20.36      1.24 o 
   9   7   0      188.72      182.00      3.55 o 
  10   7   0        1.26        2.72      0.84 o 
  11   7   0      168.80      159.18      3.84 o 
  12   7   0       10.11       11.22      1.36 o 
  13   7   0        0.19        0.64      1.56 o 
  14   7   0       13.43       18.59      2.78 o 
   0   8   0     4578.84     4623.62    117.53 o 
   1   8   0     1765.16     1952.40     36.22 o 
   3   8   0      396.30      408.09      8.62 o 
   4   8   0      461.39      438.09      7.13 o 
   5   8   0        7.93        5.33      0.80 o 
   6   8   0      825.32      816.71     11.15 o 
   7   8   0        3.64        0.98      0.75 o 
   8   8   0      641.09      652.18      9.77 o 
   9   8   0       61.13       55.65      2.90 o 
  10   8   0      165.76      168.51      4.79 o 
  11   8   0      282.52      278.19      9.08 o 
  12   8   0        0.17       -2.15      2.91 o 
  13   8   0        5.89        4.30      2.56 o 
   1   9   0       30.12       33.46      2.22 o 
   3   9   0      704.04      658.71     26.37 o 
   4   9   0     1522.87     1480.27     20.22 o 
   5   9   0       66.15       60.83      1.95 o 
   6   9   0      230.11      242.80      6.74 o 
   7   9   0       43.33       55.45      2.58 o 
   8   9   0       13.23       10.27      1.42 o 
   9   9   0      172.56      156.64      4.45 o 
  10   9   0      197.57      203.45      5.41 o 
  11   9   0      181.90      190.25      7.93 o 
  12   9   0       20.54       19.67      6.18 o 
  13   9   0        5.35        3.03      2.35 o 
   0  10   0        3.07        1.02      0.80 o 
   1  10   0      131.91      123.07      3.90 o 
   2  10   0      332.50      303.51      5.30 o 
   3  10   0      908.18      880.86     12.73 o 
   4  10   0        6.17        3.24      0.83 o 
   5  10   0      844.31      815.02     13.96 o 
   6  10   0      690.57      654.00     10.45 o 
   7  10   0        1.88        2.34      0.95 o 
   8  10   0       61.73       57.42      2.82 o 
   9  10   0        0.71       -0.13      1.19 o 
  10  10   0        1.25        2.23      1.47 o 
  11  10   0      236.18      238.12     17.69 o 
  12  10   0       74.98       76.23      7.73 o 
   1  11   0        2.95        0.10      0.61 o 
   2  11   0        4.25        6.61      0.92 o 
   3  11   0      132.88      120.03      3.03 o 
   4  11   0      805.21      742.52     11.29 o 
   5  11   0      536.31      574.33      9.35 o 
   6  11   0       40.70       42.27      2.25 o 
   7  11   0       97.53       90.62      3.08 o 
   8  11   0      157.53      154.16      4.27 o 
   9  11   0       47.35       48.25      2.78 o 
  10  11   0       37.46       40.49      2.71 o 
  11  11   0       85.21       86.60      6.14 o 
  12  11   0       40.70       44.16      5.13 o 
   0  12   0      308.93      340.28      8.41 o 
   1  12   0      444.54      402.73      7.70 o 
   2  12   0       17.83        9.57      1.08 o 
   3  12   0      248.86      234.04      4.70 o 
   4  12   0       49.29       47.51      2.17 o 
   5  12   0      319.04      303.80      5.92 o 
   6  12   0      154.89      153.05      3.98 o 
   7  12   0      250.44      244.84      5.47 o 
   8  12   0       69.69       67.06      3.17 o 
   9  12   0        4.04        2.27      1.27 o 
  10  12   0      131.45      137.24      5.51 o 
  11  12   0       88.33       88.81      4.50 o 
   1  13   0      440.74      411.33      6.97 o 
   2  13   0      130.78      105.21      2.89 o 
   3  13   0      230.34      221.96      4.62 o 
   4  13   0      162.08      165.91      5.30 o 
   5  13   0       31.48       29.10      2.74 o 
   6  13   0      149.63      153.56      4.05 o 
   7  13   0       31.45       37.67      2.37 o 
   8  13   0       19.41       20.19      1.94 o 
   9  13   0      278.57      278.02      6.40 o 
  10  13   0      102.72      112.93      4.23 o 
   0  14   0       11.48       13.45      1.78 o 
   1  14   0       21.01       18.89      1.43 o 
   2  14   0      172.36      164.30      3.79 o 
   3  14   0        4.14        4.61      0.98 o 
   4  14   0        0.57        0.40      0.87 o 
   5  14   0      161.73      159.57      4.80 o 
   6  14   0       32.33       35.51      2.27 o 
   7  14   0       38.75       43.28      2.53 o 
   8  14   0      116.38      120.83      3.85 o 
   9  14   0        8.72        8.45      1.64 o 
  10  14   0       25.53       32.82      2.57 o 
   1  15   0       32.10       27.19      1.64 o 
   2  15   0       34.57       37.69      1.95 o 
   3  15   0        9.41        7.06      1.10 o 
   4  15   0      162.06      150.19      3.78 o 
   5  15   0        5.75        5.54      1.19 o 
   6  15   0        2.46        2.04      1.08 o 
   7  15   0      152.88      145.66      4.88 o 
   8  15   0        1.58        1.28      1.25 o 
   0  16   0      480.06      495.42     11.36 o 
   1  16   0        4.70        4.15      1.26 o 
   2  16   0      103.64      102.13      2.77 o 
   3  16   0        1.47        1.28      1.05 o 
   4  16   0       15.65       15.42      1.83 o 
   5  16   0       19.01       15.91      1.50 o 
   6  16   0        8.47        8.36      1.35 o 
   7  16   0      600.50      573.86      9.87 o 
   1  17   0      402.32      382.80     15.93 o 
   2  17   0        0.22       -1.15      1.55 o 
   3  17   0       21.51       23.37      2.29 o 
   4  17   0      136.25      140.10      4.26 o 
   5  17   0      135.87      131.67      5.36 o 
   6  17   0       24.14       21.96      2.21 o 
   0  18   0        0.14       -1.52      2.11 o 
   1  18   0        2.25        0.28      1.89 o 
   2  18   0       11.31       11.08      2.51 o 
   3  18   0       10.66       11.71      2.83 o 
 -15   1   1        6.42        6.05      1.50 o 
 -14   1   1      147.34      155.49      4.31 o 
 -13   1   1        6.85        7.48      1.21 o 
 -12   1   1        4.67        4.76      0.94 o 
 -11   1   1      119.78      127.32      3.08 o 
 -10   1   1     2158.34     2149.21     26.64 o 
  -9   1   1       70.24       69.53      2.28 o 
  -8   1   1      222.64      225.91      3.55 o 
  -7   1   1      266.31      329.01      5.22 o 
  -6   1   1        3.53        1.04      0.35 o 
  -5   1   1      181.35      215.21      4.41 o 
  -4   1   1      835.85      937.90     14.94 o 
  -3   1   1        0.40        6.99      0.76 o 
  -2   1   1      135.92      135.21      3.37 o 
   1   1   1     1240.89     1323.00     25.46 o 
   2   1   1     1775.63     1977.14     38.04 o 
   3   1   1      852.38      955.00     15.16 o 
   4   1   1     1806.47     1988.06     18.47 o 
   5   1   1      105.32      124.77      1.74 o 
   6   1   1     1177.57     1180.68      9.47 o 
   7   1   1     1529.08     1519.51     12.54 o 
   8   1   1     2180.39     2125.61     18.21 o 
   9   1   1      116.54      108.62      2.24 o 
  10   1   1      255.12      263.45      4.06 o 
  11   1   1        7.16        6.65      0.97 o 
  12   1   1       83.21       77.15      2.68 o 
  13   1   1      125.25      125.74      4.19 o 
  14   1   1        0.91        2.02      1.17 o 
 -15   2   1      212.93      224.71      5.47 o 
 -14   2   1       22.39       22.86      2.04 o 
 -13   2   1       48.05       47.34      2.38 o 
 -12   2   1      158.08      148.08      3.55 o 
 -11   2   1       30.05       30.19      1.98 o 
 -10   2   1      142.47      130.88      3.30 o 
  -9   2   1      305.55      280.95      3.98 o 
  -8   2   1     1144.18     1152.98     11.73 o 
  -7   2   1     1016.60     1008.33      9.60 o 
  -6   2   1       12.95       20.86      0.88 o 
  -5   2   1        0.35        5.61      0.67 o 
  -4   2   1     2642.62     2545.35    306.34 o 
  -3   2   1      192.22      206.91      5.07 o 
   1   2   1     1558.45     1760.34     33.61 o 
   2   2   1     2178.30     2371.10     31.12 o 
   3   2   1     4159.32     4414.40     56.74 o 
   4   2   1     2236.60     2435.68     24.12 o 
   5   2   1      305.81      382.69      4.71 o 
   6   2   1      382.31      378.86      4.26 o 
   7   2   1      621.97      628.44      5.94 o 
   8   2   1      288.02      267.45      3.39 o 
   9   2   1      240.19      254.22      3.60 o 
  10   2   1      250.71      257.32      4.64 o 
  11   2   1      828.14      855.55     11.33 o 
  12   2   1       31.10       33.69      2.01 o 
  13   2   1       49.27       41.21      2.30 o 
  14   2   1      291.17      287.60      5.74 o 
 -15   3   1      120.29      130.23      4.15 o 
 -14   3   1      207.23      205.29      4.67 o 
 -13   3   1      124.66      118.59      3.35 o 
 -12   3   1      183.75      182.87      4.00 o 
 -11   3   1      124.41      130.21      3.19 o 
 -10   3   1       66.15       57.81      2.55 o 
  -9   3   1     1793.74     1809.90     20.78 o 
  -8   3   1       22.87       32.54      1.54 o 
  -7   3   1        3.32        2.75      0.71 o 
  -6   3   1      161.58      152.77      2.49 o 
  -5   3   1      210.33      229.57      3.77 o 
  -4   3   1        1.28        7.47      0.72 o 
  -3   3   1      813.21      800.18     14.42 o 
  -2   3   1        1.17        3.22      1.04 o 
   0   3   1      201.08      211.27      4.26 o 
   1   3   1       66.63       84.42      1.98 o 
   2   3   1      149.42      170.94      3.50 o 
   3   3   1     1742.26     2023.21     23.43 o 
   4   3   1     1351.66     1324.37     14.65 o 
   5   3   1       68.06      104.11      1.78 o 
   6   3   1     1076.13     1001.98     10.28 o 
   7   3   1      615.31      593.24      7.62 o 
   8   3   1      569.52      565.40      5.90 o 
   9   3   1     1083.58     1019.87     10.86 o 
  10   3   1      260.17      251.80      3.99 o 
  11   3   1        0.14       -0.50      0.82 o 
  12   3   1       32.60       34.34      2.02 o 
  13   3   1        0.12       -1.45      0.98 o 
  14   3   1        1.94        1.77      1.19 o 
 -15   4   1        4.17        5.17      1.40 o 
 -14   4   1       43.49       54.87      2.71 o 
 -13   4   1        1.62        2.24      1.07 o 
 -12   4   1       12.61        9.06      1.26 o 
 -11   4   1        6.19        5.05      1.00 o 
 -10   4   1      246.61      231.14      4.02 o 
  -9   4   1       68.88       59.73      2.16 o 
  -8   4   1       32.22       24.72      1.51 o 
  -7   4   1      317.74      330.96      4.89 o 
  -6   4   1      465.95      553.23      7.04 o 
  -5   4   1      997.55     1226.00     15.24 o 
  -4   4   1     1785.15     2009.26     23.92 o 
  -3   4   1     1412.02     1478.29     23.16 o 
  -2   4   1      453.99      452.82      7.47 o 
  -1   4   1       66.88       62.30      1.81 o 
   0   4   1      480.82      501.60      9.63 o 
   1   4   1      127.94      127.23      2.67 o 
   3   4   1      246.64      315.38      7.78 o 
   4   4   1        0.38       -0.37      0.33 o 
   5   4   1       78.82       88.03      1.62 o 
   6   4   1      108.98      102.31      1.91 o 
   7   4   1      620.41      593.60      7.15 o 
   8   4   1       14.54       11.69      0.97 o 
   9   4   1        1.71        3.30      0.78 o 
  10   4   1       29.06       27.87      1.56 o 
  11   4   1       21.98       26.44      1.89 o 
  12   4   1       85.31       92.44      2.96 o 
  13   4   1       99.49       99.55      3.20 o 
  14   4   1       54.09       50.88      2.59 o 
 -15   5   1      156.36      149.67      4.05 o 
 -14   5   1       74.25       74.59      3.03 o 
 -13   5   1       46.79       44.78      2.35 o 
 -12   5   1      149.90      154.06      4.03 o 
 -11   5   1       38.94       43.33      2.07 o 
 -10   5   1      431.67      382.01      9.30 o 
  -9   5   1      333.59      313.54      4.72 o 
  -8   5   1      121.48      109.64      3.08 o 
  -7   5   1       22.48       28.37      1.39 o 
  -6   5   1      222.29      221.97      3.56 o 
  -5   5   1      161.06      187.35      3.35 o 
  -4   5   1       32.05       24.97      1.13 o 
  -3   5   1      293.20      289.00      4.16 o 
  -2   5   1      296.15      326.24      4.98 o 
  -1   5   1     1710.11     1841.74     21.32 o 
   0   5   1     2267.66     2503.13     31.78 o 
   1   5   1      345.47      393.14      5.16 o 
   2   5   1      718.73      796.30     11.22 o 
   3   5   1     1505.91     1762.11     23.39 o 
   4   5   1        6.20       15.24      0.66 o 
   5   5   1        0.45        3.47      0.63 o 
   6   5   1      154.69      160.99      2.66 o 
   7   5   1      729.58      741.39      8.57 o 
   8   5   1       71.24       50.63      2.08 o 
   9   5   1      852.93      801.45     10.35 o 
  10   5   1       39.64       39.98      1.81 o 
  11   5   1        2.04        3.03      1.07 o 
  12   5   1      188.86      183.09      5.03 o 
  13   5   1       12.20       14.81      1.71 o 
  14   5   1       15.38       11.51      2.15 o 
 -14   6   1        0.37       -0.71      1.09 o 
 -13   6   1      154.91      150.32      3.85 o 
 -12   6   1      153.51      146.16      4.05 o 
 -11   6   1       96.79       86.50      2.70 o 
 -10   6   1      731.46      703.77      8.76 o 
  -9   6   1       17.09        7.66      1.03 o 
  -8   6   1       67.93       63.61      2.21 o 
  -7   6   1     2041.63     2039.28     22.75 o 
  -6   6   1      223.95      236.91      4.04 o 
  -5   6   1     2155.40     2240.78     26.93 o 
  -4   6   1     2516.53     2656.00     31.39 o 
  -3   6   1      919.93     1023.30     12.62 o 
  -2   6   1      511.66      479.56      7.02 o 
  -1   6   1     1165.10     1304.62     15.42 o 
   0   6   1     2329.81     2551.20     32.56 o 
   1   6   1      971.01     1079.26     11.87 o 
   2   6   1     1347.60     1465.20     17.60 o 
   3   6   1      981.52      988.97     15.99 o 
   4   6   1       27.00       29.71      1.43 o 
   5   6   1        1.84        0.59      0.49 o 
   6   6   1      574.95      592.51      6.89 o 
   7   6   1       12.38        8.98      0.85 o 
   8   6   1        6.16        5.96      0.76 o 
   9   6   1       12.66        7.74      0.96 o 
  10   6   1      340.24      356.65      6.95 o 
  11   6   1      256.28      252.87      4.36 o 
  12   6   1        0.00       -1.39      0.89 o 
  13   6   1      616.06      613.30     15.65 o 
 -14   7   1      123.56      132.27      5.42 o 
 -13   7   1       63.99       66.00      3.23 o 
 -12   7   1       48.59       50.10      2.84 o 
 -11   7   1      677.98      653.81      9.25 o 
 -10   7   1      162.80      150.94      3.39 o 
  -9   7   1       77.09       99.21      2.56 o 
  -8   7   1       28.15       33.61      1.90 o 
  -7   7   1       34.04       41.93      1.94 o 
  -6   7   1     1194.37     1214.76     15.57 o 
  -5   7   1       20.17       19.14      1.15 o 
  -4   7   1     2137.80     2192.88     26.23 o 
  -3   7   1        2.29        7.88      0.58 o 
  -2   7   1      250.33      275.10      4.54 o 
  -1   7   1      124.98       91.24      1.75 o 
   0   7   1      641.25      643.96      9.03 o 
   1   7   1     1765.14     1954.54     35.54 o 
   2   7   1      402.27      348.70      4.94 o 
   3   7   1      226.37      256.53      4.60 o 
   4   7   1     1086.85     1135.40     16.18 o 
   5   7   1        4.67        3.18      0.64 o 
   6   7   1      184.90      164.12      3.15 o 
   7   7   1     1742.03     1609.77     18.60 o 
   8   7   1        2.91        0.63      0.75 o 
   9   7   1       77.93       86.04      2.62 o 
  10   7   1       75.53       77.67      3.25 o 
  11   7   1        0.10       -0.52      1.08 o 
  12   7   1      319.80      324.62      7.70 o 
  13   7   1       26.69       28.32      2.78 o 
 -14   8   1       12.73       12.15      4.25 o 
 -13   8   1       38.02       40.20      6.46 o 
 -12   8   1       68.54       68.96      4.12 o 
 -11   8   1       18.16       18.88      1.59 o 
 -10   8   1        8.28        7.96      1.13 o 
  -9   8   1        0.32        0.81      0.77 o 
  -8   8   1        0.96        3.30      0.82 o 
  -7   8   1      212.26      191.96      4.43 o 
  -6   8   1       74.28       79.06      2.55 o 
  -5   8   1        1.47        4.08      0.74 o 
  -4   8   1       79.75       72.24      2.18 o 
  -3   8   1      782.07      819.84     13.69 o 
  -2   8   1      219.59      197.81      3.58 o 
  -1   8   1       12.24        1.46      1.10 o 
   0   8   1       31.49       35.93      1.55 o 
   1   8   1      192.64      195.60      4.13 o 
   2   8   1      158.13      134.56      3.09 o 
   3   8   1       14.92       15.13      1.09 o 
   4   8   1      210.88      190.48      5.81 o 
   5   8   1        4.80        6.35      0.96 o 
   6   8   1      372.88      361.19      5.95 o 
   7   8   1       15.77        7.04      1.06 o 
   8   8   1       64.18       68.47      2.64 o 
   9   8   1        1.40        1.00      0.94 o 
  10   8   1        0.00       -0.85      1.21 o 
  11   8   1       14.74       15.30      2.50 o 
  12   8   1        4.73        2.27      1.74 o 
  13   8   1      207.63      222.88      7.42 o 
 -13   9   1       13.02       13.23      3.24 o 
 -12   9   1       15.16       16.67      4.11 o 
 -11   9   1       82.88       79.04      3.85 o 
 -10   9   1       12.46       10.56      1.62 o 
  -9   9   1       56.39       52.93      2.52 o 
  -8   9   1       58.13       61.96      1.99 o 
  -7   9   1      106.89      116.06      2.37 o 
  -6   9   1     1131.20     1129.65     14.65 o 
  -5   9   1       80.32       73.85      2.49 o 
  -4   9   1     1463.40     1452.60     19.82 o 
  -3   9   1      363.55      343.92      5.74 o 
  -2   9   1       95.18       91.33      2.65 o 
  -1   9   1       92.33       87.96      3.20 o 
   0   9   1      693.94      677.81     11.28 o 
   1   9   1        3.07        1.06      0.56 o 
   2   9   1       31.18       28.78      3.24 o 
   3   9   1       49.08       50.62      3.25 o 
   4   9   1        0.26        0.07      0.64 o 
   5   9   1      119.14      103.84      2.91 o 
   6   9   1      136.37      122.68      3.02 o 
   7   9   1      600.62      570.53      9.74 o 
   8   9   1       15.08       12.80      1.54 o 
   9   9   1       22.81       22.02      1.98 o 
  10   9   1       25.83       26.46      2.64 o 
  11   9   1       44.48       42.33      4.87 o 
  12   9   1        2.44        5.60      2.50 o 
 -13  10   1       29.77       31.37      5.61 o 
 -12  10   1      340.60      335.42     15.21 o 
 -11  10   1        8.90        7.47      1.93 o 
 -10  10   1      101.07      104.43      4.85 o 
  -9  10   1       39.58       41.20      2.51 o 
  -8  10   1       35.72       37.82      2.27 o 
  -7  10   1      645.45      623.45     10.20 o 
  -6  10   1      555.29      563.59      9.19 o 
  -5  10   1      560.14      543.32      8.75 o 
  -4  10   1       95.79       91.67      2.59 o 
  -3  10   1      592.73      608.06      9.23 o 
  -2  10   1      377.84      409.44      6.60 o 
  -1  10   1        3.26        3.97      1.19 o 
   0  10   1      543.40      530.16      8.05 o 
   1  10   1       79.60       71.17      2.44 o 
   2  10   1     2096.61     1987.90     26.39 o 
   3  10   1      554.06      584.99      9.06 o 
   4  10   1       52.22       51.50      2.09 o 
   5  10   1       99.53      107.75      3.05 o 
   6  10   1     1050.02     1017.97     15.14 o 
   7  10   1       16.72       10.51      1.34 o 
   8  10   1      141.32      157.95      4.99 o 
   9  10   1       14.09       12.70      1.92 o 
  10  10   1      227.54      219.09     10.89 o 
  11  10   1      366.51      377.30     11.46 o 
  12  10   1      186.29      187.63     10.62 o 
 -12  11   1      352.91      359.46     11.02 o 
 -11  11   1      293.99      324.27      7.28 o 
 -10  11   1       34.37       33.37      2.46 o 
  -9  11   1      197.41      213.16      5.26 o 
  -8  11   1       21.09       26.13      1.99 o 
  -7  11   1        0.43        0.74      0.85 o 
  -6  11   1       76.22       83.13      2.75 o 
  -5  11   1      106.02       89.86      2.71 o 
  -4  11   1        1.58        1.52      1.15 o 
  -3  11   1       14.97       12.46      1.28 o 
  -2  11   1      114.88      108.62      2.72 o 
  -1  11   1      571.72      559.00      8.57 o 
   0  11   1      113.62      106.07      2.92 o 
   1  11   1      557.23      493.65     10.22 o 
   2  11   1     1889.82     1875.13     25.14 o 
   3  11   1       17.31       17.38      1.33 o 
   4  11   1        0.79        0.57      0.75 o 
   5  11   1       26.63       30.39      1.89 o 
   6  11   1      305.53      308.23      6.13 o 
   7  11   1      266.37      279.94      5.95 o 
   8  11   1       21.88       22.17      1.95 o 
   9  11   1      242.87      224.04      5.55 o 
  10  11   1        0.30        3.02      1.52 o 
  11  11   1      167.06      169.87      5.90 o 
 -12  12   1        0.07       -0.67      1.79 o 
 -11  12   1       30.21       31.17      3.50 o 
 -10  12   1       34.79       37.57      2.60 o 
  -9  12   1       20.52       20.71      1.97 o 
  -8  12   1        4.87        4.43      1.17 o 
  -7  12   1       27.45       27.89      1.97 o 
  -6  12   1       32.73       32.31      2.00 o 
  -5  12   1      227.41      226.60      4.78 o 
  -4  12   1       36.22       37.95      1.94 o 
  -3  12   1        1.43        2.25      0.90 o 
  -2  12   1      191.96      187.45      3.91 o 
  -1  12   1       13.86       13.08      1.73 o 
   0  12   1      218.36      208.33      4.12 o 
   1  12   1      303.06      324.08      5.67 o 
   2  12   1       75.04       85.47      2.48 o 
   3  12   1      113.98      107.61      2.92 o 
   4  12   1        2.92        1.28      0.92 o 
   5  12   1        0.37       -0.24      0.78 o 
   6  12   1       38.49       40.56      2.69 o 
   7  12   1        2.61        2.47      1.09 o 
   8  12   1       17.67       17.99      1.98 o 
   9  12   1       60.03       62.95      3.28 o 
  10  12   1       28.07       26.98      2.72 o 
  11  12   1       41.01       45.38      3.45 o 
 -11  13   1      281.46      283.79      8.19 o 
 -10  13   1      101.50      100.57      3.81 o 
  -9  13   1       36.38       30.96      2.31 o 
  -8  13   1        0.11        1.69      1.11 o 
  -7  13   1       76.03       72.62      3.51 o 
  -6  13   1        3.66        6.50      1.17 o 
  -5  13   1        8.19       11.09      1.27 o 
  -4  13   1        1.42        1.96      0.82 o 
  -3  13   1       40.72       38.82      1.88 o 
  -2  13   1       55.13       57.44      2.11 o 
  -1  13   1      142.04      139.49      3.22 o 
   0  13   1      141.53      131.97      3.10 o 
   1  13   1      138.63      119.92      3.55 o 
   2  13   1      382.76      364.26      6.36 o 
   3  13   1      146.39      148.94      5.00 o 
   4  13   1        3.84        5.64      1.03 o 
   5  13   1        5.91        8.66      1.25 o 
   6  13   1      418.26      442.42      8.06 o 
   7  13   1      209.86      209.44      5.07 o 
   8  13   1        1.22        2.37      1.20 o 
   9  13   1        0.34        0.98      1.42 o 
  10  13   1       22.96       22.95      4.19 o 
 -10  14   1        6.68        6.18      1.98 o 
  -9  14   1       98.61      105.94      3.69 o 
  -8  14   1       35.30       32.58      2.93 o 
  -7  14   1       90.56       84.76      3.05 o 
  -6  14   1        8.76       11.91      1.94 o 
  -5  14   1      132.28      125.25      3.41 o 
  -4  14   1      115.56      116.65      3.64 o 
  -3  14   1       40.24       33.57      1.80 o 
  -2  14   1      179.77      189.21      3.96 o 
  -1  14   1        0.00        0.59      0.68 o 
   0  14   1       28.15       31.28      2.32 o 
   1  14   1       18.68       17.00      1.41 o 
   2  14   1        8.25        8.26      0.97 o 
   3  14   1      103.55      103.80      3.60 o 
   4  14   1       43.48       45.43      2.10 o 
   5  14   1      206.46      200.22      5.12 o 
   6  14   1       71.50       75.76      3.11 o 
   7  14   1       51.66       55.61      2.73 o 
   8  14   1       54.98       55.90      2.86 o 
   9  14   1        1.00        0.79      1.36 o 
  -9  15   1       76.17       78.80      3.31 o 
  -8  15   1       69.43       78.08      3.15 o 
  -7  15   1      230.10      224.82      5.16 o 
  -6  15   1       93.72      102.36      3.18 o 
  -5  15   1        9.67        7.57      1.17 o 
  -4  15   1       66.23       67.18      3.28 o 
  -3  15   1      596.91      602.60      9.46 o 
  -2  15   1       18.40       20.00      1.96 o 
  -1  15   1      100.29       95.40      3.56 o 
   0  15   1      125.21      118.85      9.86 o 
   1  15   1        5.34        3.55      1.25 o 
   2  15   1       42.83       44.03      2.82 o 
   3  15   1      123.46      113.27      4.09 o 
   4  15   1      220.16      212.55      9.46 o 
   5  15   1        3.46        3.65      1.65 o 
   6  15   1       29.15       31.47      1.87 o 
   7  15   1        0.37        0.75      0.99 o 
   8  15   1       22.58       24.40      2.94 o 
  -8  16   1        0.19        0.48      1.08 o 
  -7  16   1       91.47      101.25      5.02 o 
  -6  16   1       25.20       24.77      2.10 o 
  -5  16   1       89.73       73.37      3.56 o 
  -4  16   1       42.18       39.18      2.74 o 
  -3  16   1      123.18      136.03      9.07 o 
  -2  16   1       10.46       14.73      1.80 o 
  -1  16   1        0.18       -0.47      1.05 o 
   0  16   1       28.74       32.50      2.43 o 
   1  16   1        3.91        7.53      1.59 o 
   2  16   1       44.16       41.66      2.79 o 
   3  16   1       15.25       14.40      1.91 o 
   4  16   1        9.24        7.56      1.65 o 
   5  16   1       35.69       36.13      2.87 o 
   6  16   1       17.24       21.36      2.47 o 
   7  16   1       16.92       18.81      2.41 o 
  -6  17   1        7.63        5.19      1.56 o 
  -5  17   1        9.92       14.39      3.16 o 
  -4  17   1       13.96       10.99      1.98 o 
  -3  17   1      117.14      102.83      3.78 o 
  -2  17   1       15.26       12.69      1.75 o 
  -1  17   1        8.35        6.02      1.68 o 
   0  17   1       70.64       67.33      3.35 o 
   1  17   1      204.01      208.53      5.71 o 
   2  17   1        0.90        2.21      1.29 o 
   3  17   1       18.66       18.98      2.11 o 
   4  17   1        5.50        4.54      1.54 o 
   5  17   1       24.26       24.56      3.94 o 
  -4  18   1       34.87       34.17      2.22 o 
  -3  18   1       14.17       16.46      4.81 o 
  -2  18   1      102.71       98.74      3.44 o 
  -1  18   1       60.00       62.11      2.89 o 
   0  18   1       25.55       24.14      2.01 o 
   1  18   1       22.88       24.19      2.36 o 
   2  18   1       43.40       40.19      2.64 o 
   3  18   1       58.23       55.01      3.05 o 
 -16   0   2        5.67        2.39      2.37 o 
 -15   0   2       39.49       40.73      4.40 o 
 -14   0   2      188.35      188.45      6.93 o 
 -13   0   2       26.97       25.11      4.14 o 
 -12   0   2       48.50       51.10      5.48 o 
 -11   0   2        5.39        4.79      3.07 o 
 -10   0   2     7763.56     7560.98    112.54 o 
  -9   0   2     1730.79     1778.07     24.60 o 
  -8   0   2        4.57        2.46      0.66 o 
  -7   0   2     3497.76     3492.42     45.36 o 
  -6   0   2     1583.10     1541.49     23.97 o 
  -5   0   2      927.91     1027.01     19.85 o 
  -2   0   2     3793.29     3237.12    504.43 o 
  -1   0   2      495.09      457.59     13.75 o 
   0   0   2      241.84      231.34      7.66 o 
   2   0   2     2863.02     3138.49     79.67 o 
   3   0   2     5650.93        0.10      0.39 o 
   4   0   2      434.07      460.41      7.99 o 
   5   0   2       10.60        3.24      0.64 o 
   6   0   2       39.81       61.88      1.99 o 
   7   0   2       97.66      117.58      2.93 o 
   8   0   2     3590.39     3592.55     42.24 o 
   9   0   2        9.53       10.94      1.37 o 
  10   0   2        0.00        0.60      0.96 o 
  11   0   2       61.44       61.46      3.13 o 
  12   0   2       49.20       53.57      4.44 o 
  13   0   2        3.52        1.39      1.43 o 
  14   0   2      236.98      244.15      7.65 o 
 -16   1   2      136.27      140.63      4.42 o 
 -15   1   2       37.16       36.11      2.50 o 
 -14   1   2      248.40      246.46      5.49 o 
 -13   1   2      236.46      245.41      5.17 o 
 -12   1   2       83.24       77.28      4.71 o 
 -11   1   2      305.12      312.82      6.35 o 
 -10   1   2        0.56       -0.16      0.72 o 
  -9   1   2        6.60       12.33      1.46 o 
  -8   1   2       30.57       31.02      1.26 o 
  -7   1   2       55.88       52.84      2.02 o 
  -6   1   2      291.48      283.88      5.09 o 
  -5   1   2     1558.46     1625.50     19.48 o 
  -4   1   2       67.40       58.09      1.60 o 
  -3   1   2     4200.17     4425.06     66.94 o 
  -2   1   2     5637.84     5721.53    152.39 o 
  -1   1   2      351.18      322.26      7.04 o 
   1   1   2     2171.78     2427.63     37.15 o 
   2   1   2     1214.96     1270.29     19.70 o 
   3   1   2       67.03       87.93      1.43 o 
   4   1   2     2859.40     3098.68     26.88 o 
   5   1   2      169.99      147.63      2.05 o 
   6   1   2        7.41        7.03      0.63 o 
   7   1   2      591.87      564.13      5.75 o 
   8   1   2      393.00      406.83      4.63 o 
   9   1   2      139.51      131.10      2.47 o 
  10   1   2      170.40      172.19      4.32 o 
  11   1   2        4.77        4.89      0.92 o 
  12   1   2        8.33        7.37      1.21 o 
  13   1   2      181.14      181.37      4.28 o 
  14   1   2       23.88       24.46      1.98 o 
 -16   2   2        0.02       -0.57      1.30 o 
 -15   2   2        5.69        6.21      1.49 o 
 -14   2   2       13.86       14.56      1.74 o 
 -13   2   2        0.00       -0.54      1.10 o 
 -12   2   2       23.33       23.80      2.16 o 
 -11   2   2       96.75       92.10      3.05 o 
 -10   2   2      161.84      155.77      3.72 o 
  -9   2   2      301.18      311.35      4.48 o 
  -8   2   2        1.74        1.31      0.47 o 
  -7   2   2       10.91       16.21      1.01 o 
  -6   2   2        8.28        7.89      0.78 o 
  -5   2   2        6.16        6.92      0.76 o 
  -4   2   2      789.63      850.79     14.03 o 
  -3   2   2      198.19      198.14      4.94 o 
  -2   2   2     4754.57     5108.36    177.63 o 
  -1   2   2     4505.99     4746.84    126.67 o 
   0   2   2       79.52       76.48      2.45 o 
   1   2   2       11.82        9.28      0.88 o 
   2   2   2       15.56       15.66      1.88 o 
   3   2   2      549.45      702.48      7.05 o 
   4   2   2        0.68        0.33      0.25 o 
   5   2   2        7.52       13.06      0.64 o 
   6   2   2      223.40      219.49      2.80 o 
   7   2   2     1588.97     1604.23     13.38 o 
   8   2   2      239.15      218.60      3.18 o 
   9   2   2        1.02        0.34      0.59 o 
  10   2   2        2.63        3.85      0.89 o 
  11   2   2      161.08      158.05      3.44 o 
  12   2   2      148.52      153.58      3.75 o 
  13   2   2       15.95       14.92      1.61 o 
  14   2   2        0.06       -0.37      1.15 o 
 -15   3   2      249.26      267.02      6.05 o 
 -14   3   2      442.79      458.50      8.22 o 
 -13   3   2      387.60      415.14      6.87 o 
 -12   3   2       31.38       30.47      2.40 o 
 -11   3   2       38.06       47.95      2.45 o 
 -10   3   2       79.73       83.03      3.92 o 
  -9   3   2      146.63      151.38      3.45 o 
  -8   3   2        9.60        9.65      0.92 o 
  -7   3   2        8.09        7.24      0.70 o 
  -6   3   2      815.21      883.55      9.58 o 
  -5   3   2     2391.32     2732.12     32.31 o 
  -4   3   2       75.17       90.48      2.16 o 
  -3   3   2     1324.38     1481.19     22.98 o 
  -2   3   2       87.06      114.17      2.76 o 
  -1   3   2      929.67     1081.86     24.34 o 
   0   3   2      327.97      401.63      6.91 o 
   1   3   2      455.75      436.42     15.47 o 
   3   3   2     1665.37     2005.41     20.02 o 
   4   3   2      493.39      534.31      6.04 o 
   5   3   2      262.17      211.89      2.90 o 
   6   3   2        0.43        0.33      0.50 o 
   7   3   2      726.85      691.09      7.67 o 
   8   3   2       13.28       24.04      1.24 o 
   9   3   2       56.04       51.26      1.85 o 
  10   3   2      129.17      123.20      3.10 o 
  11   3   2       19.94       20.10      1.72 o 
  12   3   2        1.14        1.48      1.13 o 
  13   3   2      280.63      290.16      5.57 o 
 -15   4   2        8.01       10.13      1.56 o 
 -14   4   2       13.32        9.96      1.49 o 
 -13   4   2        0.79        0.17      0.97 o 
 -12   4   2      279.13      281.77      6.58 o 
 -11   4   2       25.29       22.87      1.81 o 
 -10   4   2      737.33      752.77     10.99 o 
  -9   4   2     1072.06     1080.97     13.19 o 
  -8   4   2      242.00      218.98      4.24 o 
  -7   4   2      207.49      163.35      2.77 o 
  -6   4   2      591.59      594.94      6.87 o 
  -5   4   2     2075.52     2245.82     24.40 o 
  -4   4   2       29.96       25.92      1.84 o 
  -3   4   2        0.01       -0.72      0.36 o 
  -1   4   2     3704.01     4161.56     76.46 o 
   0   4   2      463.23      481.34      5.97 o 
   1   4   2      985.72      938.48     30.97 o 
   2   4   2       26.86       38.42      1.32 o 
   3   4   2      910.34      951.06     19.50 o 
   4   4   2        9.02        3.12      0.48 o 
   5   4   2      132.45      133.81      2.00 o 
   6   4   2      514.26      527.86      5.99 o 
   7   4   2      624.43      601.94      6.87 o 
   8   4   2        1.36        8.82      0.92 o 
   9   4   2      307.60      324.92      4.91 o 
  10   4   2        7.55        8.76      1.24 o 
  11   4   2      262.18      249.89      5.94 o 
  12   4   2        4.45        5.05      1.19 o 
  13   4   2      515.58      498.67      8.61 o 
 -15   5   2       42.24       44.49      2.59 o 
 -14   5   2        3.12        5.20      1.31 o 
 -13   5   2      278.28      271.98      5.80 o 
 -12   5   2        3.94        3.16      1.31 o 
 -11   5   2       17.69       19.72      2.44 o 
 -10   5   2        2.57        3.24      0.89 o 
  -9   5   2      174.74      144.16      3.14 o 
  -8   5   2      101.24      102.58      2.47 o 
  -7   5   2      365.43      358.84      5.20 o 
  -6   5   2       79.31       76.65      1.86 o 
  -5   5   2      463.63      391.50     14.21 o 
  -4   5   2      231.47      231.48      4.18 o 
  -3   5   2     1062.00     1065.25     11.77 o 
  -2   5   2     1047.57     1108.69     12.18 o 
  -1   5   2     2454.36     2621.55     34.09 o 
   0   5   2      900.47      919.54     11.10 o 
   1   5   2       35.38       32.37      1.21 o 
   2   5   2     4610.33     5056.04     64.68 o 
   3   5   2      434.68      550.39      6.79 o 
   4   5   2       13.96       15.02      1.36 o 
   5   5   2     1913.69     1960.83     20.15 o 
   6   5   2      337.25      340.83      4.43 o 
   7   5   2        2.82        0.84      0.52 o 
   8   5   2      686.32      635.01      8.36 o 
   9   5   2        4.60        7.19      0.87 o 
  10   5   2      197.31      182.84      3.47 o 
  11   5   2        4.14        4.16      0.96 o 
  12   5   2       28.73       26.21      2.56 o 
  13   5   2      109.47      114.12      5.51 o 
 -15   6   2       13.15       15.69      1.96 o 
 -14   6   2       69.66       67.00      3.26 o 
 -13   6   2        4.87        2.95      1.25 o 
 -12   6   2        0.15        0.46      0.92 o 
 -11   6   2       69.72       61.96      3.49 o 
 -10   6   2        0.65       -1.33      0.66 o 
  -9   6   2      184.77      146.54      3.19 o 
  -8   6   2        1.38        2.24      0.67 o 
  -7   6   2      149.36      151.11      2.94 o 
  -6   6   2      962.10     1011.35     11.88 o 
  -5   6   2      267.97      236.99      4.46 o 
  -4   6   2        7.94        9.87      0.75 o 
  -3   6   2      723.97      823.38      9.32 o 
  -2   6   2        0.56        1.52      0.29 o 
  -1   6   2      305.52      394.41      4.81 o 
   0   6   2      119.31      114.73      2.63 o 
   1   6   2      203.18      222.74      3.37 o 
   2   6   2     2008.56     2222.81     26.04 o 
   3   6   2       18.26       14.86      1.25 o 
   4   6   2      262.85      245.63      4.17 o 
   5   6   2       80.07       74.64      2.69 o 
   6   6   2        6.39        6.78      0.96 o 
   7   6   2      207.38      174.61      3.46 o 
   8   6   2       93.99       73.05      3.01 o 
   9   6   2       44.56       38.91      2.22 o 
  10   6   2       35.77       37.32      2.13 o 
  11   6   2       11.07        9.70      1.65 o 
  12   6   2        5.30        5.54      1.70 o 
  13   6   2       51.65       50.84      3.53 o 
 -15   7   2      106.65      108.52      4.19 o 
 -14   7   2      263.01      282.12      6.67 o 
 -13   7   2        0.34       -0.39      1.11 o 
 -12   7   2        0.05       -1.01      0.90 o 
 -11   7   2        4.08        6.11      1.45 o 
 -10   7   2        1.57        3.05      0.90 o 
  -9   7   2      124.14      102.53      2.68 o 
  -8   7   2       18.01       21.45      1.36 o 
  -7   7   2      122.21      136.08      2.82 o 
  -6   7   2      465.53      489.63      6.52 o 
  -5   7   2      398.81      383.73      6.49 o 
  -4   7   2       65.22       60.14      1.86 o 
  -3   7   2     1663.90     1716.00     20.36 o 
  -2   7   2     1121.30     1230.95     12.33 o 
  -1   7   2      587.93      635.97      7.43 o 
   0   7   2      228.05      249.41      3.75 o 
   1   7   2      146.06      165.33      2.41 o 
   2   7   2      292.99      337.86      4.86 o 
   3   7   2      877.83      921.47     10.76 o 
   4   7   2      151.70      162.98      2.88 o 
   5   7   2      145.61      154.19      3.13 o 
   6   7   2        3.65        6.43      0.86 o 
   7   7   2       29.19       27.04      1.55 o 
   8   7   2       24.15       19.40      1.56 o 
   9   7   2       19.72       24.86      1.87 o 
  10   7   2        0.46        1.97      1.10 o 
  11   7   2       58.96       62.13      2.87 o 
  12   7   2      187.82      186.65      7.22 o 
  13   7   2       23.48       26.27      2.82 o 
 -14   8   2      296.46      306.85      6.88 o 
 -13   8   2        3.55        4.43      2.41 o 
 -12   8   2        1.57        1.38      1.21 o 
 -11   8   2       24.40       19.78      1.82 o 
 -10   8   2      319.91      314.54      6.81 o 
  -9   8   2     1365.30     1277.75     19.11 o 
  -8   8   2       21.64       19.90      1.74 o 
  -7   8   2     1905.52     1862.13     25.90 o 
  -6   8   2       53.30       59.22      1.91 o 
  -5   8   2       57.13       47.35      1.66 o 
  -4   8   2       11.01       17.53      1.27 o 
  -3   8   2        2.67       12.79      0.77 o 
  -2   8   2      561.15      552.83      8.93 o 
  -1   8   2      120.47      110.29      1.96 o 
   0   8   2      401.04      431.41      5.44 o 
   1   8   2      310.09      291.63      4.16 o 
   2   8   2      797.80      785.33     12.99 o 
   3   8   2      113.49      110.64      2.22 o 
   4   8   2     3366.36     3390.96     33.70 o 
   5   8   2       26.94       28.57      1.40 o 
   6   8   2      459.71      489.49      6.88 o 
   7   8   2        2.37       -0.65      0.66 o 
   8   8   2      514.74      520.03      9.37 o 
   9   8   2      127.56      121.99      4.51 o 
  10   8   2       54.27       53.79      3.11 o 
  11   8   2      437.06      441.76      9.82 o 
  12   8   2       66.58       71.44      4.52 o 
 -14   9   2      287.48      302.33     11.34 o 
 -13   9   2      379.94      405.98     13.49 o 
 -12   9   2        0.03        0.16      1.07 o 
 -11   9   2      108.36      115.95      3.81 o 
 -10   9   2       89.76       98.83      3.60 o 
  -9   9   2        0.43        2.14      1.08 o 
  -8   9   2      692.21      714.01     10.30 o 
  -7   9   2       81.84       74.79      3.10 o 
  -6   9   2      420.20      414.04      6.40 o 
  -5   9   2       43.21       50.97      3.49 o 
  -4   9   2      787.48      722.24      9.53 o 
  -3   9   2      133.18      118.02      2.46 o 
  -2   9   2       56.66       54.40      2.11 o 
  -1   9   2      196.06      216.04      4.72 o 
   0   9   2     1169.43     1090.85     17.56 o 
   1   9   2      154.07      151.63      2.77 o 
   2   9   2        5.16        4.83      0.60 o 
   3   9   2       59.48       58.46      1.92 o 
   4   9   2     1007.83      974.04     14.08 o 
   5   9   2      871.89      857.26     16.08 o 
   6   9   2      187.64      171.58      3.74 o 
   7   9   2      298.76      298.83      6.41 o 
   8   9   2       42.21       42.81      2.91 o 
   9   9   2       18.18       19.13      1.96 o 
  10   9   2      218.20      215.47      5.65 o 
  11   9   2       13.67       13.40      1.95 o 
  12   9   2       94.16       92.69      5.98 o 
 -13  10   2      340.01      336.33     15.76 o 
 -12  10   2        5.38        5.66      2.31 o 
 -11  10   2       48.52       49.06      4.29 o 
 -10  10   2       68.03       68.46      2.31 o 
  -9  10   2        3.20        2.54      0.79 o 
  -8  10   2      125.70      139.83      3.80 o 
  -7  10   2        7.99       12.25      1.32 o 
  -6  10   2       43.67       49.75      2.17 o 
  -5  10   2      120.80      123.80      3.33 o 
  -4  10   2      718.67      727.87     10.75 o 
  -3  10   2       86.52       82.89      1.81 o 
  -2  10   2      271.03      294.13      5.12 o 
  -1  10   2      328.52      345.49      6.87 o 
   0  10   2      214.44      191.44      7.99 o 
   1  10   2      441.59      400.13     15.29 o 
   2  10   2      277.30      282.84      4.27 o 
   3  10   2        3.84        4.93      0.87 o 
   4  10   2      150.79      137.76      3.35 o 
   5  10   2        8.05        7.52      1.12 o 
   6  10   2       11.85       17.39      1.56 o 
   7  10   2       83.00       88.58      3.06 o 
   8  10   2       41.43       49.69      3.15 o 
   9  10   2        0.93        1.96      1.57 o 
  10  10   2       60.38       56.24      4.37 o 
  11  10   2       65.82       63.60      4.94 o 
 -13  11   2      247.53      260.86      9.11 o 
 -12  11   2        5.08        5.30      1.75 o 
 -11  11   2       13.13       13.68      2.03 o 
 -10  11   2       78.16       76.30      3.37 o 
  -9  11   2        0.71        1.28      1.06 o 
  -8  11   2       17.89       12.62      1.50 o 
  -7  11   2       13.71       15.95      1.96 o 
  -6  11   2      209.65      219.26      4.65 o 
  -5  11   2      422.74      413.18      7.02 o 
  -4  11   2      133.83      124.77      2.97 o 
  -3  11   2       55.28       55.92      1.97 o 
  -2  11   2      806.87      752.09     13.10 o 
  -1  11   2      123.67      117.53      3.50 o 
   0  11   2        4.47        2.33      0.91 o 
   1  11   2      304.35      312.11      6.66 o 
   2  11   2        4.08        5.05      1.01 o 
   3  11   2        1.95        0.74      0.82 o 
   4  11   2      167.02      157.50      3.68 o 
   5  11   2       85.73       74.83      2.87 o 
   6  11   2        1.28        1.59      0.92 o 
   7  11   2       22.74       24.39      1.95 o 
   8  11   2       39.83       43.00      3.53 o 
   9  11   2        0.05        1.27      1.95 o 
  10  11   2      120.93      118.08      4.72 o 
  11  11   2        0.02        1.44      1.60 o 
 -12  12   2       29.86       31.26      2.94 o 
 -11  12   2        5.46        6.34      1.71 o 
 -10  12   2      156.18      147.83      4.39 o 
  -9  12   2      497.22      529.22      9.50 o 
  -8  12   2      156.47      164.45      4.29 o 
  -7  12   2       41.84       46.69      3.62 o 
  -6  12   2        0.04       -1.03      0.72 o 
  -5  12   2      149.51      139.65      3.71 o 
  -4  12   2      330.08      314.41      6.55 o 
  -3  12   2        2.64        7.88      2.36 o 
  -2  12   2      592.82      562.89     10.56 o 
  -1  12   2       78.15       72.51      3.70 o 
   0  12   2      316.95      272.37      6.19 o 
   1  12   2        0.63        0.31      1.04 o 
   2  12   2      168.27      173.91      6.81 o 
   3  12   2      259.48      270.60      4.96 o 
   4  12   2       64.03       65.25      2.31 o 
   5  12   2        0.76        0.72      0.80 o 
   6  12   2      233.18      229.58      5.11 o 
   7  12   2       71.15       74.83      3.46 o 
   8  12   2       33.50       37.31      2.75 o 
   9  12   2      918.97      922.26     17.08 o 
  10  12   2       11.91       16.72      2.26 o 
 -11  13   2       67.05       63.51      3.74 o 
 -10  13   2       18.04       17.63      2.50 o 
  -9  13   2      210.54      209.08      5.13 o 
  -8  13   2       69.35       78.68      5.14 o 
  -7  13   2       51.82       52.75      2.42 o 
  -6  13   2      301.69      293.58      5.71 o 
  -5  13   2       92.43      101.82      3.55 o 
  -4  13   2       13.03       15.38      1.71 o 
  -3  13   2      121.64      127.06      6.81 o 
  -2  13   2        1.06        2.20      1.11 o 
  -1  13   2      142.53      135.52      4.14 o 
   0  13   2      397.00      408.29     10.55 o 
   1  13   2       12.68       12.83      2.14 o 
   2  13   2      544.84      559.41     10.94 o 
   3  13   2      117.26      109.27      7.45 o 
   4  13   2       32.35       34.76      2.61 o 
   5  13   2       29.04       27.78      1.65 o 
   6  13   2       38.19       37.59      2.14 o 
   7  13   2       65.72       69.30      3.06 o 
   8  13   2       22.04       24.55      2.24 o 
   9  13   2        1.04        1.51      1.44 o 
 -10  14   2        0.58        1.62      1.23 o 
  -9  14   2       10.21       11.67      1.85 o 
  -8  14   2      177.61      177.51      4.43 o 
  -7  14   2        6.63        7.20      1.18 o 
  -6  14   2       38.26       37.40      2.78 o 
  -5  14   2      194.56      191.60      5.44 o 
  -4  14   2        8.59        3.21      2.32 o 
  -3  14   2       59.73       58.23      4.60 o 
  -2  14   2       95.33       88.54      3.39 o 
  -1  14   2        0.01       -0.05      0.97 o 
   0  14   2        3.47        0.24      2.71 o 
   1  14   2       52.87       52.86      3.62 o 
   2  14   2       56.40       59.81      3.28 o 
   3  14   2       45.98       43.53      4.36 o 
   4  14   2       21.87       28.20      2.50 o 
   5  14   2       28.49       33.44      2.78 o 
   6  14   2       49.21       55.21      3.95 o 
   7  14   2       10.33       10.67      2.06 o 
   8  14   2       47.11       54.41      2.69 o 
  -9  15   2       30.78       29.45      2.03 o 
  -8  15   2       34.84       32.94      3.43 o 
  -7  15   2        0.07        2.63      1.42 o 
  -6  15   2      133.92      122.21      4.47 o 
  -5  15   2       25.04       22.61      2.24 o 
  -4  15   2        0.72        0.02      1.08 o 
  -3  15   2       97.21       99.01      3.76 o 
  -2  15   2        9.30        7.97      1.96 o 
  -1  15   2        0.19        0.56      1.07 o 
   0  15   2       72.59       61.73      5.13 o 
   1  15   2        1.23        1.63      1.39 o 
   2  15   2       22.42       21.96      2.67 o 
   3  15   2       85.63       81.80      3.91 o 
   4  15   2       90.77       83.65      4.54 o 
   5  15   2       66.38       74.78      4.14 o 
   6  15   2        9.59        7.81      1.83 o 
   7  15   2        0.91        3.89      1.89 o 
  -8  16   2       32.50       34.18      2.97 o 
  -7  16   2      107.02      107.00      4.35 o 
  -6  16   2       27.21       26.56      3.23 o 
  -5  16   2       55.06       54.91      3.36 o 
  -4  16   2       29.65       29.74      2.55 o 
  -3  16   2      740.01      727.98     13.91 o 
  -2  16   2      106.46      103.29      4.01 o 
  -1  16   2       15.87       12.89      3.16 o 
   0  16   2       11.03       10.23      1.72 o 
   1  16   2      301.82      283.22      7.14 o 
   2  16   2        4.93        4.18      1.52 o 
   3  16   2       81.61       77.71      4.44 o 
   4  16   2      127.72      126.99      4.72 o 
   5  16   2        5.33        5.83      1.72 o 
   6  16   2       41.25       44.04      3.42 o 
  -6  17   2       47.77       43.35      3.15 o 
  -5  17   2      224.09      230.26      6.45 o 
  -4  17   2       36.63       35.07      2.72 o 
  -3  17   2       28.29       27.80      2.49 o 
  -2  17   2        5.96        4.54      1.55 o 
  -1  17   2        0.09       -2.23      1.12 o 
   0  17   2      182.49      195.79      5.73 o 
   1  17   2       51.17       53.44      4.46 o 
   2  17   2      269.72      260.80      9.27 o 
   3  17   2        2.83        0.08      1.37 o 
   4  17   2       38.29       41.37      3.17 o 
  -4  18   2      130.19      135.92      4.71 o 
  -3  18   2       19.71       23.37      2.31 o 
  -2  18   2        4.50        7.52      1.99 o 
  -1  18   2        7.38        6.02      1.61 o 
   0  18   2        2.30        1.30      1.37 o 
   1  18   2        0.03        2.44      1.49 o 
   2  18   2      123.41      124.36      4.65 o 
 -16   1   3       12.94       10.22      1.78 o 
 -15   1   3      136.01      133.18      4.04 o 
 -14   1   3      136.59      143.55      5.43 o 
 -13   1   3      304.74      309.41      6.61 o 
 -12   1   3       25.29       28.91      2.07 o 
 -11   1   3      991.46      977.22     13.34 o 
 -10   1   3        8.31       10.74      1.02 o 
  -9   1   3      163.05      152.17      6.88 o 
  -8   1   3       49.94       50.27      2.40 o 
  -7   1   3     1771.55     1815.31     42.95 o 
  -6   1   3      462.81      508.00      6.71 o 
  -5   1   3      396.71      428.53      6.21 o 
  -4   1   3      700.32      762.87     15.44 o 
  -1   1   3     3372.40     3714.76     56.46 o 
   0   1   3     3974.69     4452.80     67.52 o 
   2   1   3        3.97        5.03      0.71 o 
   3   1   3     1224.15     1545.78     13.76 o 
   4   1   3       26.07       36.67      1.32 o 
   5   1   3      685.35      681.24      6.83 o 
   6   1   3        7.30        8.16      0.64 o 
   7   1   3      273.82      265.11      3.37 o 
   8   1   3      389.53      404.60      4.71 o 
   9   1   3       15.34       11.77      0.96 o 
  10   1   3      171.24      181.21      3.68 o 
  11   1   3      586.24      636.52      7.94 o 
  12   1   3       85.64       74.05      2.72 o 
  13   1   3       26.60       29.87      2.50 o 
 -16   2   3       94.85       94.55      5.16 o 
 -15   2   3       20.81       22.58      2.56 o 
 -14   2   3      339.87      340.39     14.45 o 
 -13   2   3      121.41      122.61      4.79 o 
 -12   2   3     1379.60     1316.59     23.38 o 
 -11   2   3      226.55      231.80      5.40 o 
 -10   2   3       11.93       13.90      1.33 o 
  -9   2   3     1124.51     1108.49     13.32 o 
  -8   2   3        5.84        4.75      0.86 o 
  -7   2   3     4861.63     5108.67     54.03 o 
  -6   2   3     3264.16     3437.52     45.15 o 
  -5   2   3      484.07      506.01      6.83 o 
  -4   2   3     1850.18     1797.35     37.40 o 
  -3   2   3     5217.31     5386.01     63.64 o 
  -1   2   3      176.39      181.36      3.87 o 
   0   2   3       76.12       75.55      2.18 o 
   1   2   3     4596.02     4834.13     89.06 o 
   2   2   3      833.32      891.83     14.63 o 
   3   2   3        0.58       12.32      0.56 o 
   4   2   3     4057.28     4338.33     35.14 o 
   5   2   3      204.10      214.52      2.55 o 
   6   2   3     1523.59     1488.45     13.09 o 
   7   2   3       65.81       87.38      3.33 o 
   8   2   3      192.25      200.02      3.29 o 
   9   2   3      274.41      258.50      4.37 o 
  10   2   3       36.15       37.93      1.99 o 
  11   2   3      118.92      120.08      3.39 o 
  12   2   3      226.43      229.77      4.85 o 
  13   2   3      123.20      123.47      3.47 o 
 -16   3   3       95.90       85.66      4.02 o 
 -15   3   3       43.52       42.73      4.11 o 
 -14   3   3        9.15        9.37      2.09 o 
 -13   3   3       20.78       22.05      2.52 o 
 -12   3   3       41.59       36.39      2.52 o 
 -11   3   3       57.73       52.53      2.52 o 
 -10   3   3      207.23      206.75      6.17 o 
  -9   3   3        0.41        0.43      0.65 o 
  -8   3   3      378.51      379.87      5.07 o 
  -7   3   3      993.89     1022.32     11.98 o 
  -6   3   3     1191.29     1281.77     15.86 o 
  -5   3   3       29.41       43.89      1.39 o 
  -4   3   3      920.31     1035.78     14.37 o 
  -3   3   3      601.83      620.23      6.67 o 
  -2   3   3      412.98      457.59      8.10 o 
  -1   3   3     4360.90     4781.75     72.50 o 
   0   3   3     6505.24     7063.14    104.46 o 
   1   3   3      343.08      418.46      5.48 o 
   2   3   3     1254.56     1361.93     13.86 o 
   3   3   3      735.09      788.05      8.59 o 
   4   3   3      102.08      100.01      1.86 o 
   5   3   3      168.21      181.49      3.13 o 
   6   3   3     1092.59     1058.98     10.23 o 
   7   3   3      250.90      263.21      3.86 o 
   8   3   3       69.96       68.40      1.90 o 
   9   3   3      142.75      143.66      3.15 o 
  10   3   3      134.09      135.46      3.07 o 
  11   3   3      204.42      204.47      5.53 o 
  12   3   3        0.35        0.74      1.03 o 
  13   3   3       97.94       88.55      5.03 o 
 -16   4   3        5.88        2.91      1.54 o 
 -15   4   3       86.37       98.66      4.01 o 
 -14   4   3       65.32       62.67      5.57 o 
 -13   4   3       36.10       36.58      3.91 o 
 -12   4   3       21.70       22.76      1.86 o 
 -11   4   3       13.44       15.01      1.66 o 
 -10   4   3        8.37        6.92      1.13 o 
  -9   4   3       19.14       14.43      1.18 o 
  -8   4   3       45.98       49.63      1.78 o 
  -7   4   3      452.31      485.74      6.47 o 
  -6   4   3      201.42      206.79      3.06 o 
  -5   4   3       27.34       40.04      1.31 o 
  -4   4   3      138.70      161.63      2.77 o 
  -3   4   3      592.30      642.69      6.84 o 
  -2   4   3       28.13       24.01      2.45 o 
  -1   4   3       11.63       26.23      1.20 o 
   0   4   3       13.67       20.20      1.10 o 
   1   4   3       43.29       47.09      1.27 o 
   2   4   3      476.10      561.44      6.26 o 
   3   4   3       16.52       28.48      2.63 o 
   4   4   3      229.65      247.18      5.05 o 
   5   4   3        5.61        5.72      0.66 o 
   6   4   3      200.85      229.18      4.13 o 
   7   4   3       10.70       10.14      0.82 o 
   8   4   3       57.17       44.85      1.55 o 
   9   4   3       24.03       22.70      1.63 o 
  10   4   3        3.30        4.42      0.92 o 
  11   4   3      112.68      112.45      4.28 o 
  12   4   3        1.96        1.84      1.50 o 
  13   4   3        1.56       -1.13      1.47 o 
 -15   5   3        3.60        4.49      1.61 o 
 -14   5   3       30.16       27.29      2.58 o 
 -13   5   3       28.23       31.65      4.65 o 
 -12   5   3      107.87       93.08      4.80 o 
 -11   5   3        0.63       -0.49      0.86 o 
 -10   5   3      346.75      356.52      6.31 o 
  -9   5   3       99.60       96.76      2.49 o 
  -8   5   3      445.02      490.55      6.77 o 
  -7   5   3     1128.73     1200.27     13.98 o 
  -6   5   3        3.38        2.45      0.51 o 
  -5   5   3       86.72       76.16      1.94 o 
  -4   5   3        5.35       11.45      0.59 o 
  -3   5   3      967.62     1058.76     10.89 o 
  -2   5   3       21.30       38.36      1.31 o 
  -1   5   3     1609.25     1922.64     30.18 o 
   0   5   3     2489.41     2765.45     32.20 o 
   1   5   3      361.27      382.64     10.99 o 
   2   5   3       11.57       13.73      0.70 o 
   3   5   3      344.72      367.42      4.69 o 
   4   5   3        6.78        5.02      0.80 o 
   5   5   3       97.14       94.84      2.10 o 
   6   5   3        1.81        3.96      0.83 o 
   7   5   3        1.99        5.29      0.99 o 
   8   5   3      212.32      203.83      4.06 o 
   9   5   3       74.95       72.34      2.66 o 
  10   5   3      532.19      550.80      8.50 o 
  11   5   3      276.28      268.74      6.78 o 
  12   5   3      112.92      124.99      4.68 o 
 -15   6   3       51.20       51.64      2.99 o 
 -14   6   3      359.33      360.24      7.12 o 
 -13   6   3       37.17       40.64      2.57 o 
 -12   6   3      105.14      116.22      4.74 o 
 -11   6   3      468.10      456.52     11.85 o 
 -10   6   3      202.70      188.10      4.62 o 
  -9   6   3      548.52      505.24      7.20 o 
  -8   6   3       75.11       74.34      2.66 o 
  -7   6   3      569.92      543.91      7.20 o 
  -6   6   3        0.41        1.25      0.48 o 
  -5   6   3       58.03       41.14      1.36 o 
  -4   6   3     2163.45     2249.38     19.51 o 
  -3   6   3       50.83       51.29      1.17 o 
  -2   6   3       99.07      142.69      1.93 o 
  -1   6   3      409.99      588.06      6.82 o 
   0   6   3      175.12      194.61      2.95 o 
   1   6   3     1089.07     1067.05     10.73 o 
   2   6   3      415.25      376.82      4.30 o 
   3   6   3      753.11      764.17     10.06 o 
   4   6   3     3597.17     3650.83     39.22 o 
   5   6   3      112.36      126.96      2.95 o 
   6   6   3       57.08       61.12      1.99 o 
   7   6   3      338.55      333.74      5.93 o 
   8   6   3       66.72       59.18      3.14 o 
   9   6   3      291.59      288.54      5.32 o 
  10   6   3        9.63       11.34      1.45 o 
  11   6   3        1.60        1.41      1.14 o 
  12   6   3       26.87       30.48      2.85 o 
 -15   7   3       28.97       26.83      2.53 o 
 -14   7   3      218.57      232.76      8.27 o 
 -13   7   3       38.17       36.19      2.85 o 
 -12   7   3        0.31        0.31      1.07 o 
 -11   7   3      141.05      150.98      3.95 o 
 -10   7   3      266.83      262.66      4.78 o 
  -9   7   3      398.62      378.88      5.88 o 
  -8   7   3        0.26        0.46      0.67 o 
  -7   7   3       77.19       72.90      2.13 o 
  -6   7   3        6.52        4.24      0.59 o 
  -5   7   3        0.15        0.86      0.70 o 
  -4   7   3        0.11        0.13      0.42 o 
  -3   7   3     5122.48     5543.17     58.25 o 
  -2   7   3      747.67      766.46     11.04 o 
  -1   7   3      438.07      378.70      4.75 o 
   0   7   3      502.30      537.78      6.43 o 
   1   7   3      484.89      556.57      6.31 o 
   2   7   3       85.85       87.14      1.63 o 
   3   7   3        5.81        5.03      0.84 o 
   4   7   3     1041.91     1088.69     12.77 o 
   5   7   3       43.42       50.13      1.75 o 
   6   7   3      215.55      212.64      3.87 o 
   7   7   3       63.68       70.88      2.47 o 
   8   7   3      119.37      111.06      3.23 o 
   9   7   3       25.55       23.23      1.89 o 
  10   7   3        1.61        0.80      1.14 o 
  11   7   3        9.74       10.70      1.55 o 
  12   7   3       25.02       27.79      2.73 o 
 -15   8   3        7.69        9.70      1.84 o 
 -14   8   3       15.39       15.08      2.02 o 
 -13   8   3      163.54      164.16      4.29 o 
 -12   8   3      151.96      146.70      4.62 o 
 -11   8   3       11.54        9.48      1.62 o 
 -10   8   3        6.87        4.91      1.32 o 
  -9   8   3       24.30       34.52      2.73 o 
  -8   8   3        0.75        0.82      0.79 o 
  -7   8   3       27.98       30.05      1.45 o 
  -6   8   3      254.01      265.72      4.09 o 
  -5   8   3      306.00      312.91      4.30 o 
  -4   8   3      519.73      525.22      7.35 o 
  -3   8   3       76.22       86.62      3.04 o 
  -2   8   3       12.37       17.44      1.20 o 
  -1   8   3       18.02       19.29      1.08 o 
   0   8   3       31.99       34.23      1.56 o 
   1   8   3       35.38       37.46      1.47 o 
   2   8   3        0.08        0.21      0.49 o 
   3   8   3      449.77      456.35      5.62 o 
   4   8   3      345.08      368.60      4.93 o 
   5   8   3      345.34      306.05      4.80 o 
   6   8   3       29.32       34.20      1.68 o 
   7   8   3        0.11       -0.90      0.78 o 
   8   8   3       13.19       14.54      1.63 o 
   9   8   3      115.10      115.49      3.52 o 
  10   8   3       72.90       74.53      3.07 o 
  11   8   3       81.56       86.38      4.25 o 
  12   8   3       99.09      100.28      5.11 o 
 -14   9   3      214.85      220.06      5.67 o 
 -13   9   3      318.52      339.88      9.39 o 
 -12   9   3       75.03       72.49      3.27 o 
 -11   9   3      127.90      129.94      6.85 o 
 -10   9   3      162.89      177.75      4.91 o 
  -9   9   3        5.95        6.93      1.35 o 
  -8   9   3      100.32       91.28      2.64 o 
  -7   9   3       19.30       26.13      1.52 o 
  -6   9   3      725.49      721.42      9.81 o 
  -5   9   3        7.86       10.59      0.71 o 
  -4   9   3        4.41        2.95      0.78 o 
  -3   9   3     1911.63     1941.64     25.80 o 
  -2   9   3      254.90      263.32      4.79 o 
  -1   9   3      182.61      168.46      3.70 o 
   0   9   3      559.60      537.50      8.33 o 
   1   9   3       38.64       32.12      1.66 o 
   2   9   3      175.64      167.65      3.74 o 
   3   9   3      358.18      343.11      6.98 o 
   4   9   3      441.02      445.20      6.66 o 
   5   9   3      107.86       87.96      2.55 o 
   6   9   3        8.42        8.59      1.82 o 
   7   9   3       10.20       12.58      1.49 o 
   8   9   3       97.31       91.07      3.29 o 
   9   9   3       63.61       61.73      5.41 o 
  10   9   3       35.54       33.15      3.56 o 
  11   9   3        4.25        7.16      1.73 o 
 -14  10   3        3.73        0.99      3.27 o 
 -13  10   3       19.30       21.11      2.15 o 
 -12  10   3      121.42      116.07      4.09 o 
 -11  10   3       90.67       87.56      3.80 o 
 -10  10   3       61.61       62.64      2.92 o 
  -9  10   3      199.17      201.87      5.41 o 
  -8  10   3      759.98      771.74     12.04 o 
  -7  10   3      670.00      678.65     10.62 o 
  -6  10   3      463.47      450.08      7.42 o 
  -5  10   3        3.99        2.40      0.94 o 
  -4  10   3     1241.80     1222.36     24.08 o 
  -3  10   3      381.01      409.01      7.96 o 
  -2  10   3        0.33        0.33      0.69 o 
  -1  10   3       64.52       52.82      2.53 o 
   0  10   3       39.24       34.50      2.02 o 
   1  10   3      477.67      461.39      8.82 o 
   2  10   3      938.39      926.17     15.83 o 
   3  10   3      223.94      220.95      5.50 o 
   4  10   3      137.81      138.42      3.25 o 
   5  10   3       10.62        9.74      1.18 o 
   6  10   3       66.62       61.71      2.61 o 
   7  10   3      112.12      110.39      4.02 o 
   8  10   3        0.01       -0.69      1.04 o 
   9  10   3      205.90      213.24      6.15 o 
  10  10   3       83.35       78.04      4.09 o 
  11  10   3       79.79       76.09      3.84 o 
 -13  11   3       52.32       52.96      3.67 o 
 -12  11   3      216.73      217.93      6.45 o 
 -11  11   3        7.09        5.17      1.65 o 
 -10  11   3      193.34      203.03      4.09 o 
  -9  11   3       72.10       70.77      4.24 o 
  -8  11   3     1623.30     1595.88     22.46 o 
  -7  11   3      224.43      227.93      4.75 o 
  -6  11   3        3.88        4.32      1.29 o 
  -5  11   3      433.76      423.44     10.43 o 
  -4  11   3      133.38      131.70      3.88 o 
  -3  11   3      103.75      106.66      3.39 o 
  -2  11   3      247.61      259.27      5.85 o 
  -1  11   3       82.76      104.77      3.32 o 
   0  11   3        0.31        0.62      1.09 o 
   1  11   3      805.57      784.78     13.79 o 
   2  11   3      455.82      421.02      8.59 o 
   3  11   3      352.20      333.25     11.06 o 
   4  11   3       33.84       31.96      2.61 o 
   5  11   3      356.06      320.63      6.00 o 
   6  11   3        3.20        3.02      0.96 o 
   7  11   3        7.05        6.02      1.54 o 
   8  11   3       24.02       22.22      2.18 o 
   9  11   3       77.12       77.19      6.54 o 
  10  11   3      257.54      267.23      6.41 o 
 -12  12   3      164.79      168.32      6.15 o 
 -11  12   3       15.06       15.14      2.57 o 
 -10  12   3       56.36       56.92      2.84 o 
  -9  12   3       89.44       89.33      3.07 o 
  -8  12   3      143.28      133.52      3.57 o 
  -7  12   3      223.85      219.77      5.44 o 
  -6  12   3        0.20        1.19      1.06 o 
  -5  12   3        7.83        3.70      1.37 o 
  -4  12   3      231.81      221.89      5.54 o 
  -3  12   3        0.56        0.62      1.56 o 
  -2  12   3      192.28      174.15      4.70 o 
  -1  12   3      321.65      281.08      6.37 o 
   0  12   3       29.92       35.30      4.79 o 
   1  12   3        7.02        7.04      1.31 o 
   2  12   3        8.89       11.06      1.53 o 
   3  12   3        3.58        3.47      1.17 o 
   4  12   3       51.64       62.17      7.13 o 
   5  12   3        0.94        1.73      1.27 o 
   6  12   3       38.07       42.58      2.04 o 
   7  12   3        0.05        0.69      2.04 o 
   8  12   3       20.10       21.61      2.08 o 
   9  12   3      354.05      355.36      8.35 o 
 -12  13   3        2.36        1.07      1.44 o 
 -11  13   3        2.79        3.78      1.50 o 
 -10  13   3       43.77       35.87      2.55 o 
  -9  13   3       12.41       14.14      1.95 o 
  -8  13   3      475.67      475.36      8.20 o 
  -7  13   3      179.26      167.59      7.28 o 
  -6  13   3       11.98       11.81      1.71 o 
  -5  13   3       21.91       22.39      3.57 o 
  -4  13   3       84.46       79.22      3.24 o 
  -3  13   3      154.53      138.05      4.27 o 
  -2  13   3        5.01        4.72      1.19 o 
  -1  13   3       77.64       70.24      4.53 o 
   0  13   3       60.38       56.83      7.14 o 
   1  13   3       55.44       46.71      2.78 o 
   2  13   3        7.58        8.40      1.46 o 
   3  13   3       20.90       29.52      2.40 o 
   4  13   3       32.48       33.69      2.67 o 
   5  13   3       30.35       32.70      2.75 o 
   6  13   3       80.89       81.19      7.56 o 
   7  13   3        0.20        1.06      1.73 o 
   8  13   3       35.96       47.42      4.41 o 
   9  13   3      286.95      289.03     10.07 o 
 -11  14   3       61.13       53.26      2.88 o 
 -10  14   3        5.74        5.84      1.28 o 
  -9  14   3        0.11       -0.60      1.33 o 
  -8  14   3       19.55       18.88      2.25 o 
  -7  14   3      103.92      109.37      4.27 o 
  -6  14   3       44.49       38.85      2.81 o 
  -5  14   3      154.78      161.08      4.95 o 
  -4  14   3      287.02      260.81      6.55 o 
  -3  14   3      150.54      146.51      4.58 o 
  -2  14   3       63.00       50.15      3.09 o 
  -1  14   3       87.49       81.50      3.83 o 
   0  14   3       95.79      101.80      4.87 o 
   1  14   3      564.16      522.38     10.60 o 
   2  14   3       47.07       45.02      2.96 o 
   3  14   3       51.60       48.61      3.80 o 
   4  14   3      434.45      413.83      9.45 o 
   5  14   3      191.49      188.26      6.34 o 
   6  14   3      129.72      122.70      5.82 o 
   7  14   3      318.17      304.41     17.50 o 
   8  14   3       32.51       30.42      3.75 o 
 -10  15   3       65.67       61.96      4.87 o 
  -9  15   3       21.95       21.75      2.52 o 
  -8  15   3       19.17       19.84      2.54 o 
  -7  15   3      236.51      234.63      7.69 o 
  -6  15   3       36.82       36.55      2.85 o 
  -5  15   3        6.07        5.78      1.52 o 
  -4  15   3       61.79       50.43      3.16 o 
  -3  15   3       39.64       43.72      2.91 o 
  -2  15   3      159.21      157.41      5.26 o 
  -1  15   3        4.59        1.71      2.07 o 
   0  15   3      675.33      707.02     13.54 o 
   1  15   3        0.73       -0.44      1.11 o 
   2  15   3        7.78        4.46      1.48 o 
   3  15   3       13.01       15.39      2.05 o 
   4  15   3      132.58      140.12      5.06 o 
   5  15   3      505.17      516.54     12.48 o 
   6  15   3       67.74       67.67      5.01 o 
   7  15   3       52.52       50.77      4.60 o 
  -8  16   3       48.89       45.07      3.37 o 
  -7  16   3       13.88       17.54      2.43 o 
  -6  16   3        0.48       -0.75      1.22 o 
  -5  16   3        8.58        8.24      1.71 o 
  -4  16   3       19.36       24.07      2.37 o 
  -3  16   3        0.17        1.33      1.25 o 
  -2  16   3       33.07       36.60      2.78 o 
  -1  16   3      108.74      110.30      7.58 o 
   0  16   3        5.31        3.84      1.61 o 
   1  16   3      138.30      158.34      6.61 o 
   2  16   3        0.22       -1.84      1.12 o 
   3  16   3       80.41       74.65      4.93 o 
   4  16   3       21.72       26.38      2.69 o 
   5  16   3        9.08       10.61      2.40 o 
  -7  17   3        4.89        5.74      1.85 o 
  -6  17   3       68.40       67.04      3.94 o 
  -5  17   3        2.06       -0.08      1.32 o 
  -4  17   3       23.33       28.51      2.60 o 
  -3  17   3       10.36        7.28      1.69 o 
  -2  17   3       75.22       72.72     11.18 o 
  -1  17   3       84.06       73.33      3.77 o 
   0  17   3      286.75      275.32      9.43 o 
   1  17   3       45.00       49.84      2.98 o 
   2  17   3        1.19        1.37      1.45 o 
   3  17   3       17.05       18.26      2.33 o 
   4  17   3       21.56       24.62      2.71 o 
  -4  18   3       17.15       14.91      2.14 o 
  -3  18   3      109.66      111.64      6.12 o 
  -2  18   3        0.47       -0.33      1.71 o 
  -1  18   3       79.99       73.49      5.27 o 
   0  18   3      137.48      141.73      5.07 o 
   1  18   3      156.68      161.82      5.54 o 
 -16   0   4      146.30      146.86     11.95 o 
 -15   0   4       59.53       60.35      8.40 o 
 -14   0   4      424.15      411.97     11.48 o 
 -13   0   4       85.58       84.06      4.45 o 
 -12   0   4      527.42      508.93     12.73 o 
 -11   0   4      125.23      130.82      4.18 o 
 -10   0   4       21.10       22.78      3.29 o 
  -9   0   4      579.27      633.51     14.83 o 
  -8   0   4       76.76       70.48      3.93 o 
  -7   0   4     1509.45     1561.61     24.38 o 
  -6   0   4      645.57      729.98     12.92 o 
  -5   0   4      263.88      295.04      6.28 o 
  -4   0   4      329.62      386.23     30.80 o 
  -2   0   4     4415.72     4868.53    131.21 o 
   0   0   4     3144.39     3308.62     90.29 o 
   1   0   4      213.27      271.47      4.95 o 
   2   0   4        3.47        9.27      1.12 o 
   3   0   4       97.64      136.94      3.24 o 
   4   0   4     1429.71     1396.91     24.24 o 
   5   0   4       51.16       60.24      2.24 o 
   6   0   4        2.11        2.84      0.73 o 
   7   0   4      493.20      475.01      7.37 o 
   8   0   4       98.23      112.77      3.15 o 
   9   0   4       42.69       42.41      3.13 o 
  10   0   4       99.23       79.75      3.44 o 
  11   0   4      488.90      505.93      9.58 o 
  12   0   4        0.16        0.69      1.51 o 
 -16   1   4        5.39        1.84      1.88 o 
 -15   1   4       56.66       56.96      3.87 o 
 -14   1   4        4.61        1.78      1.65 o 
 -13   1   4      102.50      101.82      4.25 o 
 -12   1   4       70.72       72.22      3.58 o 
 -11   1   4       16.93       15.13      1.21 o 
 -10   1   4      796.88      795.18     10.00 o 
  -9   1   4       26.44       32.45      1.50 o 
  -8   1   4      447.28      429.92      6.16 o 
  -7   1   4      207.29      197.88      3.28 o 
  -6   1   4      203.75      239.12      3.60 o 
  -4   1   4     2270.25     1953.14     54.25 o 
  -2   1   4     1567.75     1687.48     31.72 o 
   0   1   4     1842.87     1797.07     53.13 o 
   1   1   4        2.37        4.26      0.53 o 
   2   1   4       26.06       24.66      0.89 o 
   3   1   4     1872.34     2033.66     20.52 o 
   4   1   4      959.07      896.77     12.23 o 
   5   1   4        0.31        0.33      0.34 o 
   6   1   4       16.41       16.98      1.26 o 
   7   1   4      342.15      313.09      4.10 o 
   8   1   4      187.07      195.28      3.13 o 
   9   1   4       29.46       31.15      1.52 o 
  10   1   4       43.94       42.75      2.62 o 
  11   1   4      339.03      331.05      5.91 o 
  12   1   4        2.52        3.12      1.08 o 
 -16   2   4       53.71       53.45      3.45 o 
 -15   2   4        3.50        2.15      1.68 o 
 -14   2   4      107.40      107.94      5.58 o 
 -13   2   4       81.36       74.75      3.90 o 
 -12   2   4      293.54      286.52      6.39 o 
 -11   2   4      584.85      582.32     10.13 o 
 -10   2   4        7.61        8.55      1.29 o 
  -9   2   4       19.31       19.64      1.64 o 
  -8   2   4      412.63      424.51      7.08 o 
  -7   2   4      255.01      281.74      6.71 o 
  -6   2   4       45.09       61.43      1.69 o 
  -5   2   4        2.54        0.76      0.38 o 
  -4   2   4      176.92      171.89      2.89 o 
  -3   2   4       62.76       75.20      1.78 o 
  -2   2   4       52.08       37.82      7.00 o 
   0   2   4        0.97        1.43      0.89 o 
   1   2   4      149.64      164.35      3.11 o 
   2   2   4       12.50       21.37      0.95 o 
   3   2   4        1.99        4.16      0.53 o 
   4   2   4      133.84      123.05      1.78 o 
   5   2   4      162.61      175.60      2.38 o 
   6   2   4     1539.29     1449.18     13.57 o 
   7   2   4       38.66       32.08      1.38 o 
   8   2   4       10.16       10.12      0.99 o 
   9   2   4        5.65        6.42      0.95 o 
  10   2   4       15.24       17.27      1.46 o 
  11   2   4      109.82      114.86      4.33 o 
  12   2   4       45.84       52.01      3.08 o 
 -16   3   4        1.68        0.38      1.59 o 
 -15   3   4       21.79       23.63      2.81 o 
 -14   3   4       16.90       15.78      2.35 o 
 -13   3   4       64.08       60.28      3.27 o 
 -12   3   4       30.98       37.36      2.90 o 
 -11   3   4       12.35       21.76      1.89 o 
 -10   3   4      212.13      236.53      4.68 o 
  -9   3   4      100.31      111.54      2.62 o 
  -8   3   4      124.17      110.00      3.99 o 
  -7   3   4        1.25        7.31      0.73 o 
  -6   3   4        1.13        1.69      0.72 o 
  -5   3   4      817.49      832.89     11.84 o 
  -4   3   4     1573.06     1644.49     17.97 o 
  -3   3   4      254.19      305.32      4.21 o 
  -2   3   4      284.68      329.03      6.06 o 
  -1   3   4      489.56      502.49     22.79 o 
   0   3   4      577.12      657.74      9.39 o 
   1   3   4       41.48       39.21      1.17 o 
   2   3   4        6.14        7.34      0.69 o 
   3   3   4     1408.04     1573.99     16.34 o 
   4   3   4      126.69      120.33      4.20 o 
   5   3   4      955.49      944.58      9.98 o 
   6   3   4        4.10        2.88      0.68 o 
   7   3   4       79.38       64.30      1.88 o 
   8   3   4       19.66       21.54      1.20 o 
   9   3   4      184.94      194.24      3.54 o 
  10   3   4      274.19      265.77      5.39 o 
  11   3   4       14.70       13.29      1.78 o 
  12   3   4       39.54       33.72      2.87 o 
 -16   4   4      511.50      508.15     11.41 o 
 -15   4   4       54.01       59.48      4.19 o 
 -14   4   4      327.28      335.17      8.89 o 
 -13   4   4       45.51       49.79      3.01 o 
 -12   4   4      831.01      809.05     13.87 o 
 -11   4   4     1048.97     1049.23     14.59 o 
 -10   4   4       74.17       80.30      3.08 o 
  -9   4   4      266.63      275.77      5.02 o 
  -8   4   4      562.51      555.45      9.20 o 
  -7   4   4       29.46       25.95      1.17 o 
  -6   4   4      121.25      110.58      2.49 o 
  -5   4   4       18.27       23.58      1.08 o 
  -4   4   4      283.15      264.39      3.34 o 
  -3   4   4      353.77      332.81      4.56 o 
  -2   4   4       54.98       53.25      1.69 o 
  -1   4   4      870.91      855.12     10.91 o 
   0   4   4     2072.94     2242.27     26.35 o 
   1   4   4      574.09      704.94      9.48 o 
   2   4   4     1862.58     1865.36     18.85 o 
   3   4   4      752.11      747.83      9.19 o 
   4   4   4      782.44      760.18      9.55 o 
   5   4   4        3.28        1.99      0.56 o 
   6   4   4     4491.66     4283.80     42.72 o 
   7   4   4     1261.45     1153.10     13.18 o 
   8   4   4       48.80       56.09      2.46 o 
   9   4   4        0.31       -1.29      0.81 o 
  10   4   4       19.08       22.05      2.00 o 
  11   4   4       34.02       28.59      3.22 o 
  12   4   4       15.42       15.07      2.20 o 
 -16   5   4       59.74       69.15      3.85 o 
 -15   5   4       93.91       89.61      4.88 o 
 -14   5   4       11.57        9.68      2.22 o 
 -13   5   4      101.68      106.66      4.80 o 
 -12   5   4      408.85      392.52      8.28 o 
 -11   5   4      176.12      155.13      5.43 o 
 -10   5   4      366.89      345.19      6.13 o 
  -9   5   4      408.01      401.30      6.79 o 
  -8   5   4     1554.55     1627.35     18.59 o 
  -7   5   4      552.11      604.52      7.77 o 
  -6   5   4      505.61      525.79      7.53 o 
  -5   5   4     2795.36     2997.08     24.50 o 
  -4   5   4      112.34      126.76      1.80 o 
  -3   5   4       19.34       16.94      0.86 o 
  -2   5   4     2367.88     2514.15     29.75 o 
  -1   5   4        9.23       20.13      1.09 o 
   0   5   4      832.36      889.30     10.24 o 
   1   5   4       19.61       17.16      0.97 o 
   2   5   4      624.44      643.23      7.74 o 
   3   5   4     1086.83     1080.41     12.63 o 
   4   5   4      414.35      395.88      4.89 o 
   5   5   4      308.72      317.81      4.98 o 
   6   5   4      319.98      318.60      5.20 o 
   7   5   4        1.96        1.13      0.70 o 
   8   5   4      185.27      201.33      4.16 o 
   9   5   4        0.74        1.54      0.97 o 
  10   5   4      178.63      184.27      5.64 o 
  11   5   4      522.43      518.32     10.46 o 
  12   5   4       37.15       45.05      4.23 o 
 -15   6   4       56.60       53.93      5.71 o 
 -14   6   4        0.26        0.09      1.26 o 
 -13   6   4      228.86      220.78      5.26 o 
 -12   6   4       34.56       30.28      2.53 o 
 -11   6   4        4.86        8.76      1.32 o 
 -10   6   4       11.20        9.35      1.47 o 
  -9   6   4        0.02        0.65      0.67 o 
  -8   6   4       37.90       42.19      1.91 o 
  -7   6   4       10.35       11.56      1.01 o 
  -6   6   4      356.72      351.87      4.15 o 
  -5   6   4      330.01      325.16      4.18 o 
  -4   6   4      135.45      141.53      2.14 o 
  -3   6   4       51.82       46.65      1.28 o 
  -2   6   4       23.45       28.28      1.22 o 
  -1   6   4      525.57      528.80      6.75 o 
   0   6   4      820.95      992.78     10.58 o 
   1   6   4      692.04      782.51      8.03 o 
   2   6   4        0.02        1.84      1.38 o 
   3   6   4      110.14      101.97      3.02 o 
   4   6   4      184.36      185.95      3.31 o 
   5   6   4      499.48      480.34      6.78 o 
   6   6   4       17.81       17.12      1.51 o 
   7   6   4       55.46       41.79      2.17 o 
   8   6   4        1.41        2.42      0.94 o 
   9   6   4       68.80       65.86      2.75 o 
  10   6   4      163.38      169.97      4.18 o 
  11   6   4      428.03      445.64      8.50 o 
  12   6   4      198.95      201.59      6.10 o 
 -15   7   4      139.24      146.78      4.82 o 
 -14   7   4        0.92        2.70      1.55 o 
 -13   7   4      141.57      139.85      4.14 o 
 -12   7   4      391.65      388.23      7.22 o 
 -11   7   4       55.93       55.98      3.27 o 
 -10   7   4      175.09      177.46      4.11 o 
  -9   7   4       74.38       81.64      2.42 o 
  -8   7   4       36.80       44.95      1.83 o 
  -7   7   4     1094.67     1114.11     12.08 o 
  -6   7   4      447.14      457.05      5.42 o 
  -5   7   4       44.92       54.97      2.73 o 
  -4   7   4      157.42      159.08      2.95 o 
  -3   7   4        3.58        2.77      0.34 o 
  -2   7   4        3.77        3.88      0.50 o 
  -1   7   4      136.46      145.91      2.02 o 
   0   7   4      155.57      154.35      2.49 o 
   1   7   4       10.14       11.64      0.78 o 
   2   7   4     1541.84     1586.19     17.92 o 
   3   7   4       49.70       57.15      1.59 o 
   4   7   4       76.01       79.09      2.02 o 
   5   7   4        7.68        4.97      0.91 o 
   6   7   4       14.56       13.32      1.81 o 
   7   7   4       37.37       45.41      2.28 o 
   8   7   4      303.65      307.41      5.45 o 
   9   7   4       33.20       34.89      2.08 o 
  10   7   4      276.47      289.61      5.71 o 
  11   7   4      623.91      636.85     12.79 o 
 -15   8   4        0.24       -0.51      1.42 o 
 -14   8   4      167.73      167.01      6.13 o 
 -13   8   4      281.15      270.80     11.10 o 
 -12   8   4       33.41       34.18      2.66 o 
 -11   8   4      449.46      462.93      8.88 o 
 -10   8   4      157.04      142.94      5.64 o 
  -9   8   4       48.27       55.83      2.47 o 
  -8   8   4      234.24      239.82      4.06 o 
  -7   8   4      246.29      262.61      5.08 o 
  -6   8   4     2307.16     2378.70     28.55 o 
  -5   8   4       58.08       60.24      2.00 o 
  -4   8   4      479.63      508.21      7.19 o 
  -3   8   4      314.68      318.06      4.08 o 
  -2   8   4        0.74        3.06      0.45 o 
  -1   8   4     1407.41     1427.67     15.77 o 
   0   8   4      845.16      845.85     11.02 o 
   1   8   4     1361.46     1337.66     15.30 o 
   2   8   4      199.00      213.50      3.62 o 
   3   8   4       90.44       86.19      2.20 o 
   4   8   4      125.69      120.42      2.38 o 
   5   8   4      401.33      383.58      6.22 o 
   6   8   4      213.39      205.94      4.29 o 
   7   8   4      906.29      912.19     12.94 o 
   8   8   4       33.28       38.18      2.28 o 
   9   8   4      136.99      134.64      3.56 o 
  10   8   4        0.69       -1.04      1.06 o 
  11   8   4       43.58       42.35      2.76 o 
 -14   9   4      204.77      217.36      5.22 o 
 -13   9   4       27.30       29.10      2.64 o 
 -12   9   4       10.37        8.54      1.71 o 
 -11   9   4       45.07       44.80      2.81 o 
 -10   9   4      430.97      455.45      8.63 o 
  -9   9   4       38.68       37.08      1.78 o 
  -8   9   4        6.18        9.26      1.17 o 
  -7   9   4      400.66      401.75      5.65 o 
  -6   9   4      570.83      573.51      8.36 o 
  -5   9   4     1939.87     2016.24     24.46 o 
  -4   9   4       19.66       21.05      1.27 o 
  -3   9   4      517.59      519.64      6.76 o 
  -2   9   4      141.86      164.15      3.33 o 
  -1   9   4      382.47      374.24      5.65 o 
   0   9   4     1105.67     1164.72     19.17 o 
   1   9   4      257.00      284.41      5.27 o 
   2   9   4       37.78       39.23      1.91 o 
   3   9   4      526.55      524.22      8.72 o 
   4   9   4      574.02      536.89      9.06 o 
   5   9   4        2.35        6.30      1.00 o 
   6   9   4      104.79       96.36      3.33 o 
   7   9   4       11.54       13.24      2.71 o 
   8   9   4      348.21      354.09      8.06 o 
   9   9   4        6.03        5.60      1.59 o 
  10   9   4        7.06        6.80      1.84 o 
 -14  10   4       79.53       84.62      3.83 o 
 -13  10   4        0.81       -0.25      1.56 o 
 -12  10   4       62.19       65.85      3.13 o 
 -11  10   4       37.89       35.78      2.75 o 
 -10  10   4       58.01       67.04      2.90 o 
  -9  10   4       68.73       65.48      2.59 o 
  -8  10   4       17.78       16.41      1.80 o 
  -7  10   4      114.24      110.37      3.81 o 
  -6  10   4        6.08        7.47      1.29 o 
  -5  10   4        0.78       -0.08      0.83 o 
  -4  10   4      134.42      130.50      3.35 o 
  -3  10   4       14.50        9.28      1.03 o 
  -2  10   4      177.79      186.38      3.94 o 
  -1  10   4        3.70        9.03      1.59 o 
   0  10   4      435.91      412.30      8.49 o 
   1  10   4       30.21       33.28      1.82 o 
   2  10   4        0.61        2.01      0.86 o 
   3  10   4        4.11        4.14      1.04 o 
   4  10   4        1.03        2.88      1.00 o 
   5  10   4       34.42       32.76      3.09 o 
   6  10   4        0.02        0.79      0.82 o 
   7  10   4        7.63        4.70      1.17 o 
   8  10   4       21.02       23.90      2.00 o 
   9  10   4       16.85       14.69      2.76 o 
  10  10   4        9.05        7.66      1.64 o 
 -13  11   4        0.76        1.27      1.60 o 
 -12  11   4      110.33      113.62      5.10 o 
 -11  11   4       49.81       57.54      3.40 o 
 -10  11   4       73.63       82.13      3.31 o 
  -9  11   4      180.38      183.23      5.47 o 
  -8  11   4        5.56        3.79      1.26 o 
  -7  11   4      105.45       98.64      5.45 o 
  -6  11   4       16.14       16.63      1.70 o 
  -5  11   4      388.77      373.05      7.89 o 
  -4  11   4       23.95       31.90      2.09 o 
  -3  11   4        4.75        5.62      1.38 o 
  -2  11   4      107.52      100.23      3.23 o 
  -1  11   4      133.50      156.02      4.23 o 
   0  11   4      317.35      351.34      9.63 o 
   1  11   4       49.96       49.37      3.27 o 
   2  11   4       87.54       84.23      3.69 o 
   3  11   4       61.30       66.77      3.81 o 
   4  11   4      242.10      238.16      9.16 o 
   5  11   4       29.34       26.11      3.73 o 
   6  11   4       19.06       17.95      3.39 o 
   7  11   4      191.19      199.48      9.18 o 
   8  11   4        0.05        0.24      1.50 o 
   9  11   4       29.13       23.28      3.37 o 
 -13  12   4       42.47       45.30      3.31 o 
 -12  12   4      259.75      259.98     10.14 o 
 -11  12   4       18.37       13.36      1.79 o 
 -10  12   4       64.18       67.69      2.88 o 
  -9  12   4       75.67       72.73      3.79 o 
  -8  12   4        6.08        8.51      1.65 o 
  -7  12   4       22.76       22.51      2.14 o 
  -6  12   4      165.55      153.99      4.85 o 
  -5  12   4        3.43        0.99      1.04 o 
  -4  12   4      265.90      267.39      6.32 o 
  -3  12   4      161.39      175.07      4.76 o 
  -2  12   4       14.15       12.28      1.49 o 
  -1  12   4     1696.14     1612.54     22.66 o 
   0  12   4     1216.48     1185.74     25.08 o 
   1  12   4        3.47        3.38      1.12 o 
   2  12   4      211.59      201.11      5.48 o 
   3  12   4        0.01       -0.82      0.94 o 
   4  12   4      337.71      353.46      8.30 o 
   5  12   4       34.06       38.04      5.80 o 
   6  12   4      196.21      201.15      7.45 o 
   7  12   4      271.62      276.22     10.26 o 
   8  12   4        6.94        7.20      2.72 o 
   9  12   4      111.25      113.73      5.02 o 
 -12  13   4       39.89       39.44      2.49 o 
 -11  13   4        6.50        9.69      2.15 o 
 -10  13   4      169.83      159.01      6.63 o 
  -9  13   4       89.03       91.37      4.81 o 
  -8  13   4      121.64      121.09      7.60 o 
  -7  13   4      145.65      155.40      4.97 o 
  -6  13   4        3.51        2.44      1.19 o 
  -5  13   4       72.55       65.71      3.19 o 
  -4  13   4       14.79       13.14      1.67 o 
  -3  13   4       10.28       18.50      4.00 o 
  -2  13   4        7.30        8.57      1.48 o 
  -1  13   4       46.02       46.67      2.65 o 
   0  13   4        4.89        9.45      1.45 o 
   1  13   4       22.12       23.19      2.35 o 
   2  13   4       29.65       30.23      2.46 o 
   3  13   4      361.76      368.38      8.53 o 
   4  13   4        2.40        1.80      1.57 o 
   5  13   4       17.62       17.40      2.69 o 
   6  13   4      113.01      110.37      5.59 o 
   7  13   4       13.40       13.08      2.76 o 
   8  13   4       66.44       69.38      5.37 o 
 -11  14   4       13.15       11.44      2.65 o 
 -10  14   4       13.49       17.26      2.82 o 
  -9  14   4        1.09        2.41      1.72 o 
  -8  14   4       33.40       30.59      2.75 o 
  -7  14   4        7.18        9.03      1.69 o 
  -6  14   4       57.11       57.12      3.36 o 
  -5  14   4      217.21      225.48      6.11 o 
  -4  14   4       14.88       13.67      1.77 o 
  -3  14   4        4.63        4.74      1.26 o 
  -2  14   4        9.46        9.01      1.48 o 
  -1  14   4       36.53       29.90      4.28 o 
   0  14   4      304.14      305.43      7.92 o 
   1  14   4       84.52       92.22      4.84 o 
   2  14   4      125.20      134.32      4.66 o 
   3  14   4       12.15       10.38      1.98 o 
   4  14   4      146.42      141.14      6.05 o 
   5  14   4        2.43        3.42      1.88 o 
   6  14   4       39.16       39.17      6.20 o 
   7  14   4        7.37        5.45      4.24 o 
 -10  15   4       69.33       62.63      4.92 o 
  -9  15   4        0.61       -0.13      1.80 o 
  -8  15   4        0.71        2.11      1.41 o 
  -7  15   4      161.14      155.74      8.04 o 
  -6  15   4       12.05        8.50      1.70 o 
  -5  15   4       46.10       53.74      3.32 o 
  -4  15   4       77.73       81.63      3.68 o 
  -3  15   4        0.36       -0.42      1.06 o 
  -2  15   4       19.87       21.32      2.14 o 
  -1  15   4       21.76       26.46      3.24 o 
   0  15   4        1.69        1.84      1.13 o 
   1  15   4       10.31        9.41      3.26 o 
   2  15   4       12.04        8.76      1.82 o 
   3  15   4       58.07       57.54      4.32 o 
   4  15   4       92.57       84.37      5.05 o 
   5  15   4        2.15        2.68      2.67 o 
   6  15   4        1.46        2.70      1.95 o 
  -8  16   4        1.41        1.93      1.81 o 
  -7  16   4       45.25       43.39      3.27 o 
  -6  16   4       42.73       41.14      3.12 o 
  -5  16   4      215.40      210.31      6.22 o 
  -4  16   4        0.96        1.57      1.36 o 
  -3  16   4      222.15      222.55      6.28 o 
  -2  16   4       16.37       14.45      1.98 o 
  -1  16   4       66.18       64.27      3.54 o 
   0  16   4       36.65       36.94      2.94 o 
   1  16   4       64.60       65.34      3.82 o 
   2  16   4       40.49       38.70      3.28 o 
   3  16   4       30.12       29.30      3.31 o 
   4  16   4       36.79       31.79      4.73 o 
  -6  17   4        0.57        1.28      1.44 o 
  -5  17   4        5.43        5.47      1.73 o 
  -4  17   4       26.92       22.19      4.23 o 
  -3  17   4       60.71       62.55      3.74 o 
  -2  17   4      115.35      111.05      5.70 o 
  -1  17   4       11.47       11.78      2.49 o 
   0  17   4       94.47       96.77      4.32 o 
   1  17   4        0.95        0.08      1.39 o 
   2  17   4        0.57        0.42      1.63 o 
  -3  18   4       22.68       21.70      3.15 o 
  -2  18   4      111.40      107.66      4.64 o 
  -1  18   4      198.19      226.29      7.42 o 
 -17   1   5      274.99      288.49     20.25 o 
 -16   1   5       99.00       93.36      4.79 o 
 -15   1   5        1.50        1.10      1.67 o 
 -14   1   5       18.91       17.19      3.00 o 
 -13   1   5       20.96       15.11      1.78 o 
 -12   1   5     1865.20     1854.27     23.85 o 
 -11   1   5       10.74       14.14      1.11 o 
 -10   1   5     1230.27     1226.31     14.38 o 
  -9   1   5      644.12      594.12     11.13 o 
  -8   1   5      148.42      164.13      3.38 o 
  -7   1   5       41.01       36.79      1.50 o 
  -6   1   5      123.96      139.07      2.87 o 
  -5   1   5      671.13      626.21      9.99 o 
  -4   1   5      651.59      775.27      9.78 o 
  -3   1   5     1999.75     2115.30     27.42 o 
  -2   1   5      546.23      461.67     14.06 o 
  -1   1   5     1345.73     1368.91     18.09 o 
   0   1   5      142.51      149.26      2.98 o 
   1   1   5     6430.49     7089.45    107.82 o 
   2   1   5       13.07       15.24      1.76 o 
   3   1   5      184.15      194.61      2.74 o 
   4   1   5       23.52       27.76      0.96 o 
   5   1   5      393.74      428.86      4.88 o 
   6   1   5      689.87      612.32      6.63 o 
   7   1   5       26.81       28.70      1.25 o 
   8   1   5       34.49       38.28      1.59 o 
   9   1   5       39.85       37.49      1.75 o 
  10   1   5        2.12        2.82      1.01 o 
  11   1   5        0.12        3.64      1.34 o 
  12   1   5        0.15       -0.55      1.31 o 
 -17   2   5      468.35      479.12     11.88 o 
 -16   2   5      385.79      407.76     10.45 o 
 -15   2   5        3.00        5.23      1.88 o 
 -14   2   5      300.30      300.96      9.15 o 
 -13   2   5      486.78      490.11      9.36 o 
 -12   2   5      351.45      356.78      7.30 o 
 -11   2   5      107.96      109.83      3.08 o 
 -10   2   5       17.86       15.54      1.75 o 
  -9   2   5      201.18      215.51      4.16 o 
  -8   2   5      161.83      186.25      4.77 o 
  -7   2   5      255.79      290.86      5.04 o 
  -6   2   5     1981.70     1895.57     22.56 o 
  -5   2   5     2132.78     2129.27     23.82 o 
  -4   2   5     2881.09     3140.68     31.43 o 
  -3   2   5       91.24       69.51      2.07 o 
  -2   2   5        3.06        2.94      0.42 o 
  -1   2   5     1405.29     1487.82     17.80 o 
   0   2   5      257.12      248.87      3.45 o 
   1   2   5      507.11      556.32      7.58 o 
   2   2   5     2565.10     2605.87     31.27 o 
   3   2   5       48.27       55.90      2.16 o 
   4   2   5      705.65      669.73      8.75 o 
   5   2   5      574.82      575.42      8.55 o 
   6   2   5       16.59       27.48      1.05 o 
   7   2   5      684.55      647.54      7.50 o 
   8   2   5       43.51       46.13      2.65 o 
   9   2   5      316.50      312.49      7.50 o 
  10   2   5       68.36       66.52      3.23 o 
  11   2   5      159.97      156.90      4.58 o 
  12   2   5       61.04       62.07      3.34 o 
 -16   3   5        3.57        1.00      2.03 o 
 -15   3   5       34.24       28.15      2.97 o 
 -14   3   5       20.85       19.39      2.10 o 
 -13   3   5       68.34       55.32      3.07 o 
 -12   3   5      292.26      292.75      6.45 o 
 -11   3   5      362.91      322.82      6.59 o 
 -10   3   5      763.85      745.40     10.68 o 
  -9   3   5      159.63      138.72      3.44 o 
  -8   3   5        7.32        3.64      0.67 o 
  -7   3   5      588.88      570.57      8.01 o 
  -6   3   5      229.60      252.91      6.25 o 
  -5   3   5      675.85      673.96      7.68 o 
  -4   3   5     7461.70     7931.95     93.82 o 
  -3   3   5      370.54      449.70      7.50 o 
  -2   3   5      644.15      655.68     13.75 o 
  -1   3   5       99.38      120.08      2.76 o 
   0   3   5        0.34        0.69      0.49 o 
   1   3   5      196.82      173.29      4.05 o 
   2   3   5        3.05        0.92      0.82 o 
   3   3   5       83.00       86.80      2.63 o 
   4   3   5      415.34      420.72      5.17 o 
   5   3   5      252.92      227.72      3.51 o 
   6   3   5       18.33       28.52      1.87 o 
   7   3   5       16.94       20.73      1.52 o 
   8   3   5       81.04       86.00      4.19 o 
   9   3   5      297.97      288.32      5.54 o 
  10   3   5      185.69      186.44      4.48 o 
  11   3   5       37.41       32.29      2.53 o 
 -16   4   5       55.59       53.03      4.31 o 
 -15   4   5        1.25       -1.59      1.58 o 
 -14   4   5        6.10        8.69      1.70 o 
 -13   4   5       15.98       13.74      2.13 o 
 -12   4   5        8.47       10.41      1.57 o 
 -11   4   5       19.18       11.12      1.51 o 
 -10   4   5       70.16       73.30      3.09 o 
  -9   4   5       19.68       19.14      1.28 o 
  -8   4   5       48.37       54.95      2.13 o 
  -7   4   5       55.73       45.51      1.59 o 
  -6   4   5       26.45       28.20      1.29 o 
  -5   4   5       27.44       30.25      1.03 o 
  -4   4   5      691.97      739.12      7.54 o 
  -3   4   5       12.35       11.48      1.02 o 
  -2   4   5        2.57        2.74      0.73 o 
  -1   4   5        2.51        2.84      0.55 o 
   0   4   5        8.38       13.18      0.60 o 
   1   4   5      360.27      405.18      4.93 o 
   2   4   5       44.38       42.46      1.44 o 
   3   4   5        5.58        8.40      0.89 o 
   4   4   5      350.56      346.58      4.76 o 
   5   4   5      270.16      284.13      4.08 o 
   6   4   5       61.49       42.44      2.06 o 
   7   4   5        4.45        4.18      0.98 o 
   8   4   5       43.81       43.82      2.23 o 
   9   4   5        3.75        3.22      1.13 o 
  10   4   5      125.52      128.57      3.74 o 
  11   4   5       39.74       42.83      2.88 o 
 -16   5   5       30.20       25.43      3.10 o 
 -15   5   5       82.08       68.85      4.41 o 
 -14   5   5       95.76       95.94      4.02 o 
 -13   5   5      184.34      184.28      5.16 o 
 -12   5   5      125.63      136.20      4.21 o 
 -11   5   5      102.45       93.56      3.10 o 
 -10   5   5      507.16      495.28     10.26 o 
  -9   5   5       38.11       36.58      1.91 o 
  -8   5   5       11.60       15.87      1.15 o 
  -7   5   5      100.33       91.11      1.94 o 
  -6   5   5       56.74       61.04      1.39 o 
  -5   5   5      220.04      221.97      2.78 o 
  -4   5   5     1607.05     1736.03     18.10 o 
  -3   5   5      262.24      342.41      7.55 o 
  -2   5   5      524.74      515.96      7.87 o 
  -1   5   5       74.48       69.20      1.93 o 
   0   5   5      718.42      768.39     10.38 o 
   1   5   5       13.92       17.04      0.92 o 
   2   5   5      410.05      422.11      6.40 o 
   3   5   5       53.71       52.99      1.62 o 
   4   5   5      259.68      236.43      3.98 o 
   5   5   5       46.82       38.26      1.71 o 
   6   5   5      117.17      145.92      3.02 o 
   7   5   5        0.02       -0.68      0.69 o 
   8   5   5      119.08      124.47      3.81 o 
   9   5   5        8.39        7.67      1.44 o 
  10   5   5        1.37        2.85      1.32 o 
  11   5   5      198.95      193.58      5.87 o 
 -16   6   5       22.74       21.54      3.01 o 
 -15   6   5        3.65        4.46      2.04 o 
 -14   6   5      381.68      387.08      9.87 o 
 -13   6   5      174.63      177.05      5.32 o 
 -12   6   5        4.43        3.15      1.73 o 
 -11   6   5       56.66       43.89      2.34 o 
 -10   6   5      131.38      121.65      3.29 o 
  -9   6   5      299.50      322.29      5.68 o 
  -8   6   5      581.99      587.73      8.11 o 
  -7   6   5       39.46       38.68      1.28 o 
  -6   6   5     1982.18     2046.25     20.95 o 
  -5   6   5      924.71      893.06      9.11 o 
  -4   6   5      313.70      337.62      3.91 o 
  -3   6   5     1256.86     1320.70     15.23 o 
  -2   6   5       81.05       86.33      2.54 o 
  -1   6   5      905.47      984.71     12.80 o 
   0   6   5     1148.28     1275.24     13.46 o 
   1   6   5        9.38       14.87      0.78 o 
   2   6   5       10.64        6.27      0.78 o 
   3   6   5      132.49      131.82      3.36 o 
   4   6   5      700.56      691.66      9.68 o 
   5   6   5      101.22       90.85      2.58 o 
   6   6   5       10.52        8.04      1.01 o 
   7   6   5      265.43      265.31      4.84 o 
   8   6   5        6.41        6.12      1.12 o 
   9   6   5        8.28        8.04      1.44 o 
  10   6   5      348.73      335.21      6.97 o 
  11   6   5       21.81       25.30      2.56 o 
 -15   7   5       12.86       14.94      2.62 o 
 -14   7   5        3.56        1.18      1.73 o 
 -13   7   5       97.63       87.24      3.71 o 
 -12   7   5      135.05      132.88      3.82 o 
 -11   7   5       82.17       75.01      2.89 o 
 -10   7   5      367.85      349.62      6.28 o 
  -9   7   5     1331.39     1344.11     17.57 o 
  -8   7   5        0.21        0.58      0.84 o 
  -7   7   5      831.20      860.74     10.60 o 
  -6   7   5      568.29      554.00      7.24 o 
  -5   7   5        0.63        1.11      0.41 o 
  -4   7   5      111.66      111.23      1.79 o 
  -3   7   5       18.52       18.50      1.54 o 
  -2   7   5      313.27      354.68      5.63 o 
  -1   7   5      306.12      299.58      5.02 o 
   0   7   5       36.14       49.37      1.49 o 
   1   7   5      751.00      736.44      9.15 o 
   2   7   5      835.71      822.90     10.21 o 
   3   7   5       19.25       24.10      1.64 o 
   4   7   5      646.50      639.44      9.04 o 
   5   7   5      257.81      226.93      4.39 o 
   6   7   5      193.74      190.72      4.15 o 
   7   7   5        2.86        2.93      0.90 o 
   8   7   5       26.75       27.35      1.83 o 
   9   7   5      346.94      338.62      6.19 o 
  10   7   5        4.81        5.64      1.53 o 
 -15   8   5      297.06      312.22      7.83 o 
 -14   8   5       31.79       33.99      2.85 o 
 -13   8   5       23.55       23.08      2.28 o 
 -12   8   5       13.32       14.34      1.87 o 
 -11   8   5        8.41        8.43      1.52 o 
 -10   8   5       32.36       35.51      2.36 o 
  -9   8   5        0.91        1.74      0.78 o 
  -8   8   5       27.36       25.09      1.37 o 
  -7   8   5       38.66       41.22      1.92 o 
  -6   8   5      316.04      314.57      5.26 o 
  -5   8   5      224.44      270.15      5.17 o 
  -4   8   5       17.56       18.46      0.94 o 
  -3   8   5        1.02        1.00      0.33 o 
  -2   8   5        0.76       -0.33      0.62 o 
  -1   8   5      194.13      199.73      3.04 o 
   0   8   5      165.40      183.47      3.71 o 
   1   8   5      347.31      355.92      5.22 o 
   2   8   5      395.62      416.96      6.01 o 
   3   8   5        8.60        7.21      1.10 o 
   4   8   5      172.64      178.79      3.96 o 
   5   8   5       31.66       32.74      1.69 o 
   6   8   5        9.39       12.39      1.48 o 
   7   8   5        0.96        1.49      0.94 o 
   8   8   5       62.92       60.12      2.52 o 
   9   8   5        0.83        0.57      1.06 o 
  10   8   5        0.61        0.35      1.23 o 
 -15   9   5       60.95       68.76      4.10 o 
 -14   9   5       27.99       31.45      3.13 o 
 -13   9   5       26.22       27.65      2.50 o 
 -12   9   5       31.19       33.73      2.96 o 
 -11   9   5       34.44       33.70      2.00 o 
 -10   9   5      320.67      329.41      5.81 o 
  -9   9   5      789.70      761.81     13.73 o 
  -8   9   5        8.59       14.11      1.34 o 
  -7   9   5        2.60        1.97      0.81 o 
  -6   9   5      189.07      186.39      5.21 o 
  -5   9   5       32.19       38.23      1.68 o 
  -4   9   5      240.32      246.72      3.97 o 
  -3   9   5        0.73        0.73      0.44 o 
  -2   9   5       25.52       32.25      1.08 o 
  -1   9   5      271.12      262.88      5.77 o 
   0   9   5        1.70        1.97      1.43 o 
   1   9   5       79.97       73.52      2.20 o 
   2   9   5      466.90      435.11      6.88 o 
   3   9   5      312.06      315.64      7.00 o 
   4   9   5       36.08       35.72      2.45 o 
   5   9   5      100.69      103.86      3.89 o 
   6   9   5      140.19      136.38      3.50 o 
   7   9   5        2.18        1.22      1.08 o 
   8   9   5       31.30       38.31      3.61 o 
   9   9   5      192.09      200.20      6.57 o 
  10   9   5       25.88       28.01      3.13 o 
 -14  10   5      205.00      231.25      5.90 o 
 -13  10   5      210.52      213.77      5.00 o 
 -12  10   5       12.22       12.64      1.51 o 
 -11  10   5       17.51       17.83      1.53 o 
 -10  10   5       29.67       27.99      1.65 o 
  -9  10   5       14.41       11.20      1.59 o 
  -8  10   5      472.26      480.47      7.76 o 
  -7  10   5       10.19       11.95      1.37 o 
  -6  10   5       45.12       55.15      2.40 o 
  -5  10   5      188.11      182.71      4.10 o 
  -4  10   5        1.11        3.72      1.23 o 
  -3  10   5      797.88      780.98     11.72 o 
  -2  10   5      304.92      283.33      5.27 o 
  -1  10   5      712.41      694.86     15.22 o 
   0  10   5        9.72       14.96      2.03 o 
   1  10   5       46.91       38.46      1.95 o 
   2  10   5      437.06      454.42      7.97 o 
   3  10   5      223.96      230.24      5.81 o 
   4  10   5      155.12      162.54      4.91 o 
   5  10   5      370.30      372.89      8.47 o 
   6  10   5       15.00       15.21      2.01 o 
   7  10   5        2.00        2.84      1.56 o 
   8  10   5       69.87       75.09      4.35 o 
   9  10   5        7.12        7.66      1.77 o 
 -13  11   5       30.03       27.80      2.22 o 
 -12  11   5      223.73      229.36      5.32 o 
 -11  11   5        1.79        1.23      0.92 o 
 -10  11   5       55.55       63.31      3.71 o 
  -9  11   5      220.18      222.22      6.45 o 
  -8  11   5       69.35       72.71      2.98 o 
  -7  11   5      245.24      239.28      5.32 o 
  -6  11   5       20.17       22.42      1.73 o 
  -5  11   5      311.46      335.38      7.14 o 
  -4  11   5      429.11      426.76      7.46 o 
  -3  11   5        0.60        0.74      0.76 o 
  -2  11   5      387.20      364.74      6.56 o 
  -1  11   5      100.67       84.84      2.45 o 
   0  11   5      433.54      435.05      7.61 o 
   1  11   5       33.76       37.51      2.10 o 
   2  11   5        0.01        0.26      1.01 o 
   3  11   5       47.61       49.41      5.82 o 
   4  11   5      340.21      336.18      7.85 o 
   5  11   5        0.15        0.17      1.10 o 
   6  11   5      407.15      418.31      9.89 o 
   7  11   5        6.91        6.44      1.79 o 
   8  11   5        4.57        4.37      1.81 o 
 -13  12   5        0.60        0.58      0.96 o 
 -12  12   5       45.12       44.70      4.33 o 
 -11  12   5       90.89       86.29      5.22 o 
 -10  12   5        0.88        1.27      1.64 o 
  -9  12   5      140.85      152.60      6.13 o 
  -8  12   5       70.01       67.44      4.03 o 
  -7  12   5        0.00        0.80      1.05 o 
  -6  12   5        3.09        3.88      1.15 o 
  -5  12   5       16.79       23.13      2.01 o 
  -4  12   5       24.59       20.96      1.84 o 
  -3  12   5       46.17       42.66      2.34 o 
  -2  12   5       98.97       97.03      3.35 o 
  -1  12   5      463.24      489.82     10.44 o 
   0  12   5       49.97       53.90      2.70 o 
   1  12   5        0.84       -0.25      0.88 o 
   2  12   5        0.27       -0.62      1.21 o 
   3  12   5      148.76      146.14      4.71 o 
   4  12   5       29.11       30.16      2.58 o 
   5  12   5        1.20        1.27      1.70 o 
   6  12   5       32.46       34.01      2.98 o 
   7  12   5       36.68       44.92      3.48 o 
   8  12   5       45.70       36.80      3.68 o 
 -12  13   5       24.24       24.26      3.49 o 
 -11  13   5       74.38       80.61      5.54 o 
 -10  13   5        4.71        3.84      1.97 o 
  -9  13   5        1.21        2.38      3.17 o 
  -8  13   5       15.92       18.21      2.57 o 
  -7  13   5        8.59       10.98      1.70 o 
  -6  13   5       80.18       77.43      3.81 o 
  -5  13   5        2.95        4.84      1.27 o 
  -4  13   5        2.43        1.65      1.05 o 
  -3  13   5        5.49        5.67      1.37 o 
  -2  13   5       66.65       61.07      3.85 o 
  -1  13   5      178.82      163.08      7.76 o 
   0  13   5       90.01       87.24      3.42 o 
   1  13   5       13.02       16.67      1.89 o 
   2  13   5        0.59        0.82      1.41 o 
   3  13   5       91.09       91.75      7.73 o 
   4  13   5       40.25       43.52     10.21 o 
   5  13   5       12.27       11.12      2.38 o 
   6  13   5        8.23        9.08      2.32 o 
   7  13   5      358.09      359.14      9.27 o 
 -11  14   5      140.33      138.66      6.52 o 
 -10  14   5       42.51       37.67      3.87 o 
  -9  14   5      169.92      156.08      6.45 o 
  -8  14   5      166.71      167.87      9.87 o 
  -7  14   5        0.77        1.80      1.49 o 
  -6  14   5      198.06      203.65      5.88 o 
  -5  14   5      340.06      374.10      8.54 o 
  -4  14   5       12.87       14.20      2.48 o 
  -3  14   5      424.63      423.32      9.18 o 
  -2  14   5       19.39       17.88      2.17 o 
  -1  14   5      159.46      174.29      6.97 o 
   0  14   5      486.69      484.45      8.99 o 
   1  14   5        0.54       -0.65      1.29 o 
   2  14   5      105.79      107.17      5.03 o 
   3  14   5       53.03       59.54      4.39 o 
   4  14   5       34.52       33.73      3.47 o 
   5  14   5        4.06        2.88      1.98 o 
   6  14   5        4.77        4.35      2.21 o 
 -10  15   5      506.55      496.01     13.64 o 
  -9  15   5      157.52      160.67      6.63 o 
  -8  15   5        7.74        7.02      2.10 o 
  -7  15   5      110.38      110.06      5.17 o 
  -6  15   5       24.86       27.91      4.30 o 
  -5  15   5      427.13      428.24      9.60 o 
  -4  15   5       51.09       48.45      3.12 o 
  -3  15   5       61.06       59.27      3.24 o 
  -2  15   5        3.27        3.01      3.25 o 
  -1  15   5       32.90       35.67      2.73 o 
   0  15   5       21.57       21.71      5.20 o 
   1  15   5      186.23      189.01     19.38 o 
   2  15   5        0.08       -0.89      1.46 o 
   3  15   5       37.23       39.63      3.73 o 
   4  15   5       33.94       35.06      3.63 o 
   5  15   5       57.89       58.14      4.77 o 
  -8  16   5        0.56        0.03      1.67 o 
  -7  16   5       59.40       57.20      4.33 o 
  -6  16   5       59.66       57.96      4.22 o 
  -5  16   5        0.02       -0.66      1.41 o 
  -4  16   5        0.10        2.37      1.60 o 
  -3  16   5       24.69       26.43      4.89 o 
  -2  16   5        3.37        2.64      3.36 o 
  -1  16   5        0.97        3.29      1.70 o 
   0  16   5      143.00      144.27     10.35 o 
   1  16   5       24.30       19.95      4.97 o 
   2  16   5        2.95        2.29      1.80 o 
   3  16   5       18.49       15.17      2.69 o 
  -6  17   5        1.17        1.31      2.53 o 
  -5  17   5      134.36      132.07      5.80 o 
  -4  17   5       22.99       28.34      3.17 o 
  -3  17   5        9.75        5.83      3.14 o 
  -2  17   5        2.16        1.56      2.75 o 
  -1  17   5       35.16       35.85      4.02 o 
   0  17   5       39.04       43.86      4.30 o 
   1  17   5        0.46        1.91      1.84 o 
 -17   0   6        3.21        3.30      5.02 o 
 -16   0   6      278.03      261.78     15.93 o 
 -15   0   6      111.12      107.12     10.73 o 
 -14   0   6       23.75       27.89      5.92 o 
 -13   0   6     1303.60     1276.81     21.94 o 
 -12   0   6       40.17       42.92      2.86 o 
 -11   0   6       13.03       12.21      1.55 o 
 -10   0   6     1029.14     1039.45     17.49 o 
  -9   0   6     2448.33     2516.09     38.65 o 
  -8   0   6        7.14        2.49      0.79 o 
  -7   0   6      823.50      901.04     14.91 o 
  -6   0   6     2134.15     2329.11     37.08 o 
  -5   0   6      482.97      503.70      9.60 o 
  -4   0   6       25.33       51.93      3.88 o 
  -3   0   6     5030.04     5015.00    136.80 o 
  -2   0   6     1172.65      777.30     21.57 o 
  -1   0   6        4.90        1.92      1.41 o 
   0   0   6     1051.07     1028.53     21.22 o 
   1   0   6      991.24     1140.54     23.48 o 
   2   0   6       16.49        9.89      0.74 o 
   3   0   6      542.27      535.78     12.84 o 
   4   0   6      111.57       96.92      2.93 o 
   5   0   6     2123.00     2018.23     27.67 o 
   6   0   6      121.19      125.59      3.37 o 
   7   0   6      194.42      215.59      4.89 o 
   8   0   6      671.87      682.36     11.51 o 
   9   0   6      191.27      222.38      9.19 o 
  10   0   6      170.89      160.53      9.14 o 
  11   0   6      313.53      338.46     12.37 o 
 -17   1   6       27.35       36.96      5.36 o 
 -16   1   6       47.66       49.20      3.60 o 
 -15   1   6        7.04        4.79      1.76 o 
 -14   1   6      741.09      762.22     16.25 o 
 -13   1   6       67.21       60.59      2.95 o 
 -12   1   6      247.56      249.20      5.06 o 
 -11   1   6       93.55       89.97      2.69 o 
 -10   1   6      409.16      394.11      7.63 o 
  -9   1   6      256.67      263.62      4.67 o 
  -8   1   6       17.87       20.52      1.31 o 
  -7   1   6     1506.24     1490.70     20.26 o 
  -6   1   6     1840.60     1925.59     23.19 o 
  -4   1   6      174.19      233.95      4.02 o 
  -3   1   6     2180.50     2441.37     34.34 o 
  -2   1   6       69.72       69.66      2.34 o 
  -1   1   6      612.43      627.95      8.96 o 
   0   1   6        4.67        3.16      0.78 o 
   1   1   6     1429.01     1411.80     20.43 o 
   2   1   6      222.26      231.66      5.03 o 
   3   1   6       19.53       20.86      1.27 o 
   4   1   6      562.48      553.72      8.33 o 
   5   1   6        5.60        9.47      0.95 o 
   6   1   6      151.94      147.54      2.51 o 
   7   1   6       38.42       41.69      1.89 o 
   8   1   6       69.46       69.18      3.40 o 
   9   1   6        0.74        0.16      1.04 o 
  10   1   6       23.87       19.35      1.85 o 
  11   1   6       68.32       63.93      4.86 o 
 -17   2   6        3.81        5.43      2.19 o 
 -16   2   6       79.66       75.59      6.21 o 
 -15   2   6        2.18        0.74      1.68 o 
 -14   2   6      132.73      126.74      4.25 o 
 -13   2   6      114.01      106.15      3.79 o 
 -12   2   6        1.18        0.91      0.95 o 
 -11   2   6       29.79       30.91      1.83 o 
 -10   2   6        2.92        2.99      0.85 o 
  -9   2   6      398.32      413.09      6.83 o 
  -8   2   6      184.63      191.67      4.87 o 
  -7   2   6       22.58       25.84      1.34 o 
  -6   2   6       11.27       10.71      0.90 o 
  -5   2   6      666.35      784.16      8.81 o 
  -4   2   6     1123.51     1254.94     17.23 o 
  -3   2   6      114.00      116.35      2.34 o 
  -2   2   6       29.21       28.76      2.55 o 
  -1   2   6       23.62       18.15      0.82 o 
   0   2   6      264.21      270.25      5.61 o 
   1   2   6       46.28       78.86      3.36 o 
   2   2   6       73.41       69.77      2.00 o 
   3   2   6      161.50      146.36      3.18 o 
   4   2   6      364.39      324.91      5.08 o 
   5   2   6        1.95        1.24      0.69 o 
   6   2   6        8.54       10.12      1.04 o 
   7   2   6       33.67       33.89      1.88 o 
   8   2   6       51.82       47.22      2.31 o 
   9   2   6      284.81      300.05      5.74 o 
  10   2   6       19.64       17.89      2.03 o 
  11   2   6       16.08       17.01      1.93 o 
 -17   3   6        4.64        4.70      2.16 o 
 -16   3   6      125.86      125.41      5.53 o 
 -15   3   6       18.62       16.48      2.94 o 
 -14   3   6      395.82      383.12      8.12 o 
 -13   3   6       62.57       69.35      3.22 o 
 -12   3   6      305.15      317.02      6.75 o 
 -11   3   6       16.20       17.45      1.48 o 
 -10   3   6      167.27      166.87      4.62 o 
  -9   3   6      479.27      503.81      7.64 o 
  -8   3   6        0.03        0.11      0.52 o 
  -6   3   6      623.63      643.62      7.49 o 
  -5   3   6     1208.01     1326.24     15.52 o 
  -4   3   6      143.32      161.08      3.51 o 
  -3   3   6      864.56      957.26     13.78 o 
  -2   3   6       20.25       29.46      1.25 o 
  -1   3   6      649.34      674.99     11.79 o 
   0   3   6      366.54      345.64      4.66 o 
   1   3   6      443.97      438.80      7.49 o 
   3   3   6      523.82      556.42      7.44 o 
   4   3   6      888.93      904.16     11.27 o 
   5   3   6        1.83        4.55      0.87 o 
   6   3   6      139.36      153.75      3.21 o 
   7   3   6        4.85        3.94      0.99 o 
   8   3   6        3.39        5.92      1.15 o 
   9   3   6       63.67       59.88      3.06 o 
  10   3   6      100.10      105.38      4.95 o 
  11   3   6      156.39      146.12      7.24 o 
 -16   4   6       34.04       32.63      5.46 o 
 -15   4   6        8.05        6.22      2.01 o 
 -14   4   6       88.95       79.71      4.24 o 
 -13   4   6       10.98       12.81      1.78 o 
 -12   4   6      108.21      100.67      6.05 o 
 -11   4   6      299.67      315.02      6.49 o 
 -10   4   6      758.72      765.06     11.30 o 
  -9   4   6      360.98      355.40      5.95 o 
  -8   4   6     1727.94     1756.15     21.84 o 
  -7   4   6       47.85       33.51      1.37 o 
  -6   4   6      106.74      118.40      2.26 o 
  -5   4   6      152.35      126.20      2.00 o 
  -4   4   6     3916.20     4252.75     42.38 o 
  -3   4   6     5732.53     6115.89     79.44 o 
  -2   4   6     2070.43     2107.95     28.71 o 
  -1   4   6      325.31      336.72      6.63 o 
   0   4   6      846.57      916.14     10.68 o 
   1   4   6      147.64      150.48      2.69 o 
   2   4   6       15.03       15.23      0.99 o 
   3   4   6      138.75      137.50      3.11 o 
   4   4   6      120.70      127.58      3.92 o 
   5   4   6      280.62      299.69      4.62 o 
   6   4   6      199.60      189.40      4.22 o 
   7   4   6      130.08      135.92      4.25 o 
   8   4   6      689.21      678.62      9.87 o 
   9   4   6        0.73        0.56      1.08 o 
  10   4   6      624.75      641.42     10.84 o 
 -16   5   6      162.00      179.16      6.57 o 
 -15   5   6      212.67      219.36      6.11 o 
 -14   5   6       10.14       11.55      1.84 o 
 -13   5   6       40.00       38.25      2.65 o 
 -12   5   6      372.51      370.36      7.57 o 
 -11   5   6      105.48       90.33      3.19 o 
 -10   5   6      190.21      172.05      4.31 o 
  -9   5   6       47.92       39.87      1.93 o 
  -8   5   6      367.28      374.14      5.56 o 
  -7   5   6     1024.25     1016.86     15.92 o 
  -6   5   6     1464.41     1545.44     15.14 o 
  -5   5   6       85.19       74.98      1.39 o 
  -4   5   6      652.24      636.30      8.28 o 
  -3   5   6       80.48       79.34      3.09 o 
  -2   5   6        5.91        2.53      0.72 o 
  -1   5   6      232.50      227.90      3.47 o 
   0   5   6       45.23       58.51      1.35 o 
   1   5   6      553.92      545.89      7.88 o 
   2   5   6     1157.77     1166.40     15.23 o 
   3   5   6       91.35       76.60      2.08 o 
   4   5   6       70.26       67.70      2.33 o 
   5   5   6       69.85       73.50      2.26 o 
   6   5   6      258.72      245.59      4.54 o 
   7   5   6       17.46       19.48      1.66 o 
   8   5   6       47.54       38.50      2.36 o 
   9   5   6       38.48       41.90      2.58 o 
  10   5   6       73.06       76.58      4.66 o 
 -16   6   6      101.38       98.55      6.22 o 
 -15   6   6       38.52       36.97      2.94 o 
 -14   6   6       20.19       15.90      2.07 o 
 -13   6   6       47.22       44.68      3.10 o 
 -12   6   6        4.36        3.09      1.29 o 
 -11   6   6       39.13       30.09      2.17 o 
 -10   6   6      240.52      249.61      4.98 o 
  -9   6   6        2.27        2.79      0.88 o 
  -8   6   6        0.17        1.23      0.51 o 
  -7   6   6      387.59      379.85      5.54 o 
  -6   6   6       48.26       58.63      1.85 o 
  -5   6   6      328.19      349.51      3.80 o 
  -4   6   6        0.13        0.01      0.56 o 
  -3   6   6      172.41      194.27      3.45 o 
  -2   6   6       19.05       22.93      1.34 o 
  -1   6   6       25.72       30.41      1.60 o 
   0   6   6       53.92       62.93      1.43 o 
   1   6   6      363.82      357.85      5.65 o 
   2   6   6     1098.08     1126.18     14.84 o 
   3   6   6        0.40       -0.55      0.73 o 
   4   6   6      229.64      236.78      7.05 o 
   5   6   6       72.89       68.63      2.51 o 
   6   6   6        4.03        3.64      0.90 o 
   7   6   6        1.43        0.45      0.87 o 
   8   6   6       74.20       76.77      3.18 o 
   9   6   6        3.33        3.88      1.37 o 
  10   6   6       90.91       89.18      3.80 o 
 -16   7   6      160.14      150.98      8.03 o 
 -15   7   6       24.02       26.51      3.27 o 
 -14   7   6       20.92       26.18      2.83 o 
 -13   7   6        0.28        0.98      1.41 o 
 -12   7   6       32.58       28.46      2.33 o 
 -11   7   6       25.29       23.56      1.86 o 
 -10   7   6      137.36      128.41      3.39 o 
  -9   7   6       15.09       18.87      1.91 o 
  -8   7   6      942.73      965.02     13.03 o 
  -7   7   6      546.25      532.79      7.87 o 
  -6   7   6      108.74      124.36      2.57 o 
  -5   7   6       26.89       29.87      0.92 o 
  -4   7   6      107.56      108.12      2.14 o 
  -3   7   6      134.80      115.69      2.23 o 
  -2   7   6       27.37       32.94      1.76 o 
  -1   7   6        0.31        0.68      0.69 o 
   0   7   6       50.10       52.43      1.41 o 
   1   7   6     1577.07     1595.65     20.08 o 
   2   7   6      708.50      749.81     10.58 o 
   3   7   6       45.42       50.43      2.80 o 
   4   7   6      319.19      340.35      6.77 o 
   5   7   6       42.48       43.24      2.55 o 
   6   7   6        3.18        4.39      1.08 o 
   7   7   6        6.48        5.32      1.04 o 
   8   7   6       93.69       90.04      3.02 o 
   9   7   6        3.19        1.45      1.24 o 
  10   7   6       57.84       58.57      3.15 o 
 -15   8   6       28.51       28.81      3.16 o 
 -14   8   6      262.23      257.08     11.07 o 
 -13   8   6      103.25      105.29      4.63 o 
 -12   8   6       43.70       42.77      2.80 o 
 -11   8   6      224.17      217.32      5.39 o 
 -10   8   6      373.23      380.20      6.45 o 
  -9   8   6        0.71        1.91      0.94 o 
  -8   8   6       20.11       20.71      1.64 o 
  -7   8   6       42.24       38.38      1.96 o 
  -6   8   6       40.09       39.00      1.71 o 
  -5   8   6     1221.97     1235.36     13.22 o 
  -4   8   6      202.29      216.06      7.17 o 
  -3   8   6     2594.30     2605.62     37.19 o 
  -2   8   6      257.03      251.97      5.27 o 
  -1   8   6       15.72       11.85      1.00 o 
   0   8   6       12.73       18.71      1.70 o 
   1   8   6       21.63       21.53      1.37 o 
   2   8   6      554.06      569.83      8.81 o 
   3   8   6        2.17        0.44      0.86 o 
   4   8   6      139.77      137.10      3.55 o 
   5   8   6      216.11      218.25      5.36 o 
   6   8   6        0.03        1.17      0.97 o 
   7   8   6       28.44       34.33      2.28 o 
   8   8   6      158.54      156.41      5.24 o 
   9   8   6       26.09       22.69      2.20 o 
 -15   9   6      301.21      320.51      9.11 o 
 -14   9   6      132.36      132.41      4.74 o 
 -13   9   6       14.08       10.07      1.92 o 
 -12   9   6       49.92       43.85      2.18 o 
 -11   9   6      407.30      412.81      8.70 o 
 -10   9   6      409.44      411.55      8.02 o 
  -9   9   6      244.67      231.41      7.42 o 
  -8   9   6        3.13        5.34      1.62 o 
  -7   9   6       72.49       79.04      2.67 o 
  -6   9   6      877.31      877.16     11.89 o 
  -5   9   6       59.84       67.82      2.20 o 
  -4   9   6      150.82      157.10      2.58 o 
  -3   9   6        0.66        5.19      1.18 o 
  -2   9   6      323.13      278.69      7.27 o 
  -1   9   6        3.21        4.17      0.96 o 
   0   9   6       28.09       30.07      1.59 o 
   1   9   6      238.94      238.08      4.99 o 
   2   9   6       61.79       59.87      2.56 o 
   3   9   6      242.05      233.13      5.25 o 
   4   9   6      136.52      127.99      3.82 o 
   5   9   6        4.27        4.42      1.50 o 
   6   9   6       85.97       83.18      4.41 o 
   7   9   6      173.00      169.74      5.42 o 
   8   9   6      197.08      192.87      6.11 o 
   9   9   6      146.32      144.28      5.47 o 
 -14  10   6      330.63      327.91      6.51 o 
 -13  10   6        2.28        3.76      1.17 o 
 -12  10   6        0.00        0.40      0.86 o 
 -11  10   6       23.38       24.03      2.54 o 
 -10  10   6      280.71      309.23      8.22 o 
  -9  10   6      104.71      110.03      3.59 o 
  -8  10   6       44.94       46.54      2.51 o 
  -7  10   6        8.13        8.19      1.27 o 
  -6  10   6        0.81        2.61      0.99 o 
  -5  10   6      112.01      109.70      3.00 o 
  -4  10   6      162.24      154.43      3.55 o 
  -3  10   6       16.78       30.31      1.49 o 
  -2  10   6      113.10       98.38      2.61 o 
  -1  10   6        0.71       -0.38      1.15 o 
   0  10   6      358.93      342.44      7.06 o 
   1  10   6       12.58       11.14      1.43 o 
   2  10   6       46.80       43.16      2.73 o 
   3  10   6      223.94      210.49      5.64 o 
   4  10   6       14.31       16.88      1.96 o 
   5  10   6       43.57       41.09      2.93 o 
   6  10   6        4.02        5.94      1.66 o 
   7  10   6        0.82        0.58      1.43 o 
   8  10   6      149.53      139.14      5.24 o 
 -14  11   6       29.19       29.32      2.09 o 
 -13  11   6       31.92       31.79      3.05 o 
 -12  11   6       56.06       55.37      3.74 o 
 -11  11   6       29.26       24.43      2.58 o 
 -10  11   6      154.18      155.24      5.11 o 
  -9  11   6       85.06       83.89      3.74 o 
  -8  11   6       79.69       75.53      3.48 o 
  -7  11   6       18.97       16.33      1.81 o 
  -6  11   6       37.97       37.57      2.26 o 
  -5  11   6      199.85      191.10      4.88 o 
  -4  11   6        7.61        4.08      0.93 o 
  -3  11   6      126.82      111.94      3.02 o 
  -2  11   6       28.58       33.55      1.75 o 
  -1  11   6        3.94        4.77      1.72 o 
   0  11   6      128.47      117.61      3.95 o 
   1  11   6      417.28      420.79      8.71 o 
   2  11   6        6.41        8.56      1.44 o 
   3  11   6      391.11      383.04      8.53 o 
   4  11   6       94.74       99.49      4.07 o 
   5  11   6        8.11        7.89      2.26 o 
   6  11   6       34.18       37.43      3.05 o 
   7  11   6        8.58        8.71      1.98 o 
   8  11   6       51.47       52.12      3.28 o 
 -13  12   6       47.29       45.93      3.59 o 
 -12  12   6       20.90       24.52      2.93 o 
 -11  12   6      396.13      386.48      9.33 o 
 -10  12   6     1090.14     1126.90     20.11 o 
  -9  12   6       10.13       11.55      1.79 o 
  -8  12   6      188.06      198.70      5.62 o 
  -7  12   6      192.52      188.99      5.32 o 
  -6  12   6       28.15       29.45      2.38 o 
  -5  12   6      121.66      105.64      5.52 o 
  -4  12   6       18.72       21.90      1.82 o 
  -3  12   6      391.55      428.45      8.63 o 
  -2  12   6      126.19      133.16      3.94 o 
  -1  12   6        2.05        0.50      1.67 o 
   0  12   6      247.99      253.24      7.69 o 
   1  12   6       26.57       19.01      1.89 o 
   2  12   6        1.07        0.45      2.06 o 
   3  12   6        4.86        1.83      1.29 o 
   4  12   6       40.32       41.45      3.03 o 
   5  12   6        2.40        1.82      1.47 o 
   6  12   6       71.74       72.99      4.21 o 
   7  12   6      323.96      310.37      8.44 o 
 -12  13   6       29.79       32.87      3.08 o 
 -11  13   6       89.24       92.47      5.44 o 
 -10  13   6       66.95       61.20      4.57 o 
  -9  13   6        0.61        1.21      1.90 o 
  -8  13   6        4.94        4.33      1.59 o 
  -7  13   6      324.94      342.03      9.54 o 
  -6  13   6      232.79      221.31      6.98 o 
  -5  13   6       37.06       30.99      4.73 o 
  -4  13   6      314.01      299.14      8.22 o 
  -3  13   6       26.40       23.55      2.26 o 
  -2  13   6      130.15      128.59     14.57 o 
  -1  13   6      133.14      127.46      4.80 o 
   0  13   6       22.55       22.70      2.12 o 
   1  13   6      118.30      135.53      4.47 o 
   2  13   6      484.84      514.50     10.76 o 
   3  13   6        1.62        2.47      1.42 o 
   4  13   6      150.79      154.83      5.35 o 
   5  13   6        6.10        7.02      1.82 o 
   6  13   6      168.13      166.85      5.91 o 
 -11  14   6        0.09       -3.25      1.62 o 
 -10  14   6      140.95      130.14      6.07 o 
  -9  14   6       14.49       13.09      2.45 o 
  -8  14   6      130.35      139.06      5.79 o 
  -7  14   6        8.36        8.25      1.88 o 
  -6  14   6       24.99       20.35      2.46 o 
  -5  14   6       51.84       49.72      3.31 o 
  -4  14   6       37.95       36.80      2.99 o 
  -3  14   6       29.37       27.51      2.63 o 
  -2  14   6      259.61      268.82     13.00 o 
  -1  14   6        3.06        1.68      1.40 o 
   0  14   6        6.88        7.42      1.81 o 
   1  14   6        8.90        9.76      4.27 o 
   2  14   6      130.12      140.10      5.89 o 
   3  14   6      216.26      250.95     11.57 o 
   4  14   6        5.77        5.27      1.78 o 
   5  14   6       62.71       65.32      4.10 o 
 -10  15   6        1.46        2.65      1.88 o 
  -9  15   6        1.14       -0.34      1.64 o 
  -8  15   6       10.08       10.52      2.25 o 
  -7  15   6      126.59      127.28      7.80 o 
  -6  15   6       72.80       72.01      4.24 o 
  -5  15   6        1.30        1.87      1.47 o 
  -4  15   6        4.47        1.43      2.09 o 
  -3  15   6        1.47       -0.62      1.23 o 
  -2  15   6       15.07       21.78      4.52 o 
  -1  15   6        0.01        1.82      1.50 o 
   0  15   6        3.07        1.93      2.24 o 
   1  15   6      233.47      247.85      8.16 o 
   2  15   6        0.62        2.15      2.05 o 
   3  15   6        0.31        1.43      1.82 o 
   4  15   6      154.12      143.50      6.62 o 
  -8  16   6       49.34       45.24      5.00 o 
  -7  16   6      123.47      118.88      5.53 o 
  -6  16   6       72.80       64.61      4.46 o 
  -5  16   6       13.30        7.28      2.39 o 
  -4  16   6        1.62        0.06      1.44 o 
  -3  16   6      262.92      269.32     13.41 o 
  -2  16   6      976.10      996.49     21.99 o 
  -1  16   6       24.74       23.55      2.94 o 
   0  16   6       86.43       96.24      5.18 o 
   1  16   6        1.00        1.49      1.72 o 
   2  16   6       57.86       61.61     10.59 o 
  -5  17   6       24.66       22.14      2.90 o 
  -4  17   6        0.95        3.50      1.83 o 
  -3  17   6        5.66        4.26      3.24 o 
  -2  17   6      101.40      112.82      5.36 o 
  -1  17   6      115.01      114.49      5.46 o 
   0  17   6       59.36       58.05      4.42 o 
 -17   1   7      105.96       98.00      8.00 o 
 -16   1   7       94.06       95.39      7.56 o 
 -15   1   7        3.15        1.69      1.87 o 
 -14   1   7       23.25       25.59      2.19 o 
 -13   1   7       82.19       78.73      2.85 o 
 -12   1   7       78.92       78.37      2.67 o 
 -11   1   7       66.41       67.47      2.36 o 
 -10   1   7       51.43       57.50      2.09 o 
  -9   1   7     1064.00     1064.30     13.98 o 
  -8   1   7      292.51      332.57      5.73 o 
  -7   1   7        6.52        9.14      0.75 o 
  -6   1   7       62.34       58.35      3.97 o 
  -5   1   7     1253.75     1408.15     23.54 o 
  -4   1   7     1170.63     1243.42     20.21 o 
  -3   1   7      602.41      603.16     10.70 o 
  -2   1   7        0.57        1.81      0.94 o 
   0   1   7        2.17        0.85      1.05 o 
   1   1   7      220.70      235.37      4.24 o 
   2   1   7       41.43       46.08      1.63 o 
   3   1   7       44.59       43.28      1.76 o 
   4   1   7        0.27        0.89      0.72 o 
   5   1   7       35.02       27.11      1.91 o 
   6   1   7      101.85       94.70      2.89 o 
   7   1   7       78.51       66.47      2.66 o 
   8   1   7        7.69        4.63      1.26 o 
   9   1   7      230.74      235.12     11.21 o 
  10   1   7        7.81        1.83      2.88 o 
 -17   2   7       75.78       75.02      4.26 o 
 -16   2   7        1.24       -0.44      1.55 o 
 -15   2   7      167.90      177.67      6.37 o 
 -14   2   7      233.54      231.19      5.77 o 
 -13   2   7       27.75       29.12      2.63 o 
 -12   2   7      261.31      252.88      5.11 o 
 -11   2   7       57.37       47.36      2.12 o 
 -10   2   7      640.92      626.15      9.21 o 
  -9   2   7       34.69       30.91      1.59 o 
  -8   2   7      753.37      748.57     11.20 o 
  -6   2   7       10.80       18.27      1.38 o 
  -5   2   7     1248.56     1253.80     13.53 o 
  -4   2   7      395.62      400.16      5.81 o 
  -3   2   7      716.42      729.95     12.78 o 
  -2   2   7      188.07      186.61      3.42 o 
  -1   2   7     1166.10     1254.27     18.86 o 
   0   2   7      260.99      274.10      5.16 o 
   1   2   7     1144.57     1208.42     17.54 o 
   2   2   7       12.88       17.19      1.19 o 
   3   2   7      435.26      409.18      6.63 o 
   4   2   7      439.20      407.54      6.81 o 
   5   2   7       19.31       12.01      1.28 o 
   6   2   7      119.69      103.74      3.63 o 
   7   2   7       26.37       27.57      2.16 o 
   8   2   7      398.28      395.26      8.22 o 
   9   2   7       72.60       72.93      3.40 o 
  10   2   7      240.67      248.96      7.07 o 
 -17   3   7      114.95      118.05      7.53 o 
 -16   3   7       78.04       71.05      4.18 o 
 -15   3   7      141.91      145.78      4.75 o 
 -14   3   7      803.52      789.08     13.58 o 
 -13   3   7      466.07      460.38      8.93 o 
 -12   3   7        6.17        6.53      1.45 o 
 -11   3   7      225.81      227.45      4.66 o 
 -10   3   7      268.02      267.47      5.56 o 
  -9   3   7      506.43      488.30      7.48 o 
  -8   3   7        4.32        6.29      0.95 o 
  -7   3   7      149.37      146.93      2.87 o 
  -6   3   7       81.46       71.19      1.72 o 
  -5   3   7       80.37       89.16      1.65 o 
  -4   3   7       46.04       41.32      2.42 o 
  -3   3   7      498.66      462.09      5.80 o 
  -2   3   7       76.28       80.55      1.67 o 
  -1   3   7     1149.88     1160.14     14.29 o 
   0   3   7      703.29      730.87      9.97 o 
   1   3   7       51.75       46.97      1.97 o 
   2   3   7       22.68       18.37      1.84 o 
   3   3   7      507.45      495.97      7.74 o 
   4   3   7     2629.89     2529.27     31.28 o 
   5   3   7        0.11       -0.15      0.80 o 
   6   3   7       39.36       29.26      2.41 o 
   7   3   7       18.53       14.27      2.31 o 
   8   3   7       86.76       91.58      4.35 o 
   9   3   7       97.04       97.14      4.13 o 
  10   3   7        4.77        3.51      2.00 o 
 -17   4   7       61.26       60.20      4.37 o 
 -16   4   7        1.57        1.49      2.82 o 
 -15   4   7       18.55       16.27      2.13 o 
 -14   4   7      127.46      128.31      4.31 o 
 -13   4   7        2.62        2.86      1.28 o 
 -12   4   7        9.98        6.33      1.37 o 
 -11   4   7        0.00        0.90      1.28 o 
 -10   4   7       39.60       39.94      2.58 o 
  -9   4   7        3.16        4.14      0.88 o 
  -8   4   7       35.31       32.78      1.65 o 
  -7   4   7        2.68        2.29      0.55 o 
  -6   4   7      663.85      704.44      9.18 o 
  -5   4   7        0.65        0.49      0.45 o 
  -4   4   7       68.09       81.39      2.15 o 
  -3   4   7       13.84       14.60      0.88 o 
  -2   4   7      298.93      295.97      6.34 o 
  -1   4   7       12.81       12.24      0.70 o 
   0   4   7      420.68      427.59      6.43 o 
   1   4   7        0.59        0.33      0.50 o 
   2   4   7        3.64        3.87      0.72 o 
   3   4   7      454.12      469.12      6.75 o 
   4   4   7       82.04       93.55      2.91 o 
   5   4   7       90.30       91.74      5.04 o 
   6   4   7       35.92       35.89      2.42 o 
   7   4   7       69.71       72.91      4.58 o 
   8   4   7       49.55       47.73      3.04 o 
   9   4   7      257.48      267.39      8.03 o 
  10   4   7       11.76       11.06      3.34 o 
 -16   5   7       10.27        6.93      1.87 o 
 -15   5   7       21.40       18.53      2.20 o 
 -14   5   7      313.23      309.00     10.35 o 
 -13   5   7      229.53      220.10      5.62 o 
 -12   5   7        0.06        0.05      1.08 o 
 -11   5   7      114.49      115.15      4.07 o 
 -10   5   7        6.78        7.85      1.27 o 
  -9   5   7       32.80       36.83      2.40 o 
  -8   5   7      196.62      186.45      3.78 o 
  -7   5   7      173.48      165.28      3.17 o 
  -6   5   7        3.33        3.64      0.62 o 
  -5   5   7      127.31      133.70      2.47 o 
  -4   5   7       80.56       71.71      2.55 o 
  -3   5   7      399.43      400.42      7.17 o 
  -2   5   7      258.37      285.30      5.94 o 
  -1   5   7      244.27      259.79      3.77 o 
   0   5   7     1388.61     1425.39     18.08 o 
   1   5   7      307.43      285.35      4.43 o 
   2   5   7       82.54       85.76      2.21 o 
   3   5   7     1405.46     1426.69     16.88 o 
   4   5   7     1117.47     1110.80     15.08 o 
   5   5   7       13.71        9.70      1.47 o 
   6   5   7        0.32        0.45      1.44 o 
   7   5   7       39.00       41.91      3.37 o 
   8   5   7      108.39      121.41      4.47 o 
   9   5   7      185.52      180.39      5.70 o 
 -16   6   7       14.64       16.87      2.41 o 
 -15   6   7      150.74      149.93      5.00 o 
 -14   6   7      253.87      245.05      6.30 o 
 -13   6   7      262.39      252.49      6.16 o 
 -12   6   7      205.79      201.57      5.20 o 
 -11   6   7       62.25       60.83      2.98 o 
 -10   6   7      954.94      947.59     14.72 o 
  -9   6   7      208.56      209.55      4.74 o 
  -8   6   7       31.56       33.81      2.78 o 
  -7   6   7      942.19      931.79     11.53 o 
  -6   6   7      607.58      648.52      7.35 o 
  -5   6   7      723.13      756.41      7.60 o 
  -4   6   7      158.25      144.87      2.83 o 
  -3   6   7      311.29      314.91      5.79 o 
  -2   6   7       51.27       58.18      2.15 o 
  -1   6   7      166.11      200.47      3.66 o 
   0   6   7     1863.05     1908.21     23.62 o 
   1   6   7      530.61      540.43      8.13 o 
   2   6   7       97.21       93.20      2.93 o 
   3   6   7      871.97      865.46     13.25 o 
   4   6   7      826.48      798.86     11.54 o 
   5   6   7       10.74       15.08      1.51 o 
   6   6   7      197.20      193.25      4.61 o 
   7   6   7      233.86      232.38      6.04 o 
   8   6   7      505.27      494.38     10.10 o 
   9   6   7      133.95      134.80      4.98 o 
 -16   7   7       17.70       14.96      2.66 o 
 -15   7   7       16.53       13.14      2.37 o 
 -14   7   7      201.09      203.49      6.50 o 
 -13   7   7       73.39       70.38      3.81 o 
 -12   7   7      246.66      239.77      6.59 o 
 -11   7   7       11.77       13.40      1.65 o 
 -10   7   7        1.70       -0.60      0.92 o 
  -9   7   7      368.00      364.60      6.93 o 
  -8   7   7     1252.84     1258.08     16.43 o 
  -7   7   7       77.41       95.26      2.54 o 
  -6   7   7     1352.32     1425.73     16.66 o 
  -5   7   7      146.94      148.40      2.46 o 
  -4   7   7      283.01      258.70      4.13 o 
  -3   7   7      289.28      303.56      5.45 o 
  -2   7   7      149.07      153.98      3.72 o 
  -1   7   7     1038.85     1047.20     12.57 o 
   0   7   7       38.86       39.22      1.64 o 
   1   7   7      107.23      106.33      3.01 o 
   2   7   7       55.98       48.65      2.37 o 
   3   7   7      166.81      165.02      4.41 o 
   4   7   7      192.42      195.78      4.31 o 
   5   7   7       74.00       80.26      2.89 o 
   6   7   7       91.09       87.02      3.16 o 
   7   7   7      319.87      314.58      6.51 o 
   8   7   7       15.10       20.43      2.34 o 
   9   7   7      192.44      195.85      5.97 o 
 -15   8   7        7.97        6.00      1.95 o 
 -14   8   7       19.82       19.82      2.56 o 
 -13   8   7        2.56        3.02      1.61 o 
 -12   8   7       53.04       68.64      3.86 o 
 -11   8   7       29.08       28.46      2.46 o 
 -10   8   7        3.22        5.70      1.27 o 
  -9   8   7      156.15      146.54      3.98 o 
  -8   8   7      198.81      207.85      6.63 o 
  -7   8   7       87.65       85.25      3.56 o 
  -6   8   7      185.83      181.91      3.70 o 
  -5   8   7       21.89       23.89      0.97 o 
  -4   8   7       40.26       40.65      2.31 o 
  -3   8   7       50.24       41.89      2.36 o 
  -2   8   7      347.10      383.27      8.42 o 
  -1   8   7      125.37      133.01      4.00 o 
   0   8   7       16.81       19.32      1.37 o 
   1   8   7       94.11       91.54      2.61 o 
   2   8   7       71.14       71.90      2.70 o 
   3   8   7       15.84       12.71      2.56 o 
   4   8   7        9.67       13.83      1.60 o 
   5   8   7      173.91      181.77      4.37 o 
   6   8   7       12.96       12.24      1.57 o 
   7   8   7        5.24        4.45      1.33 o 
   8   8   7       25.03       21.93      2.47 o 
 -15   9   7       13.95       11.23      2.33 o 
 -14   9   7        1.57       -0.36      1.12 o 
 -13   9   7       71.75       76.92      3.70 o 
 -12   9   7       19.38       20.08      2.40 o 
 -11   9   7        0.42        0.83      1.13 o 
 -10   9   7       50.82       48.62      2.73 o 
  -9   9   7       21.64       21.72      1.88 o 
  -8   9   7      193.66      198.49      4.68 o 
  -7   9   7        6.91        8.69      1.17 o 
  -6   9   7      391.93      396.63      6.47 o 
  -5   9   7        0.15       -0.13      0.57 o 
  -4   9   7      234.50      242.05      5.45 o 
  -3   9   7      257.86      291.56      6.18 o 
  -2   9   7      127.32      114.97      4.97 o 
  -1   9   7      730.69      715.30     13.69 o 
   0   9   7       66.02       74.83      3.17 o 
   1   9   7       72.09       77.85      3.13 o 
   2   9   7        6.38        7.13      1.23 o 
   3   9   7        4.52        5.70      1.42 o 
   4   9   7      147.98      173.56      6.71 o 
   5   9   7      186.75      201.53      6.90 o 
   6   9   7       37.44       34.70      2.75 o 
   7   9   7      207.16      212.07      6.80 o 
   8   9   7        2.64        5.49      1.76 o 
 -14  10   7        7.68        7.24      2.22 o 
 -13  10   7      301.18      324.65      7.61 o 
 -12  10   7      487.23      513.21     13.24 o 
 -11  10   7      127.24      135.99      4.30 o 
 -10  10   7      225.99      235.95      6.22 o 
  -9  10   7      176.83      186.10      7.52 o 
  -8  10   7      415.24      418.27      7.83 o 
  -7  10   7      937.63      952.27     14.54 o 
  -6  10   7        5.33        3.40      1.08 o 
  -5  10   7      593.76      588.19      9.70 o 
  -4  10   7       56.65       55.34      2.10 o 
  -3  10   7       43.14       31.69      3.05 o 
  -2  10   7      188.12      203.81      8.97 o 
  -1  10   7       65.22       54.05      2.34 o 
   0  10   7      315.41      331.42      7.05 o 
   1  10   7       99.07       90.01      3.27 o 
   2  10   7        0.53        0.32      1.06 o 
   3  10   7       66.56       58.08      3.14 o 
   4  10   7       46.14       42.64      3.37 o 
   5  10   7       26.74       24.80      2.81 o 
   6  10   7       74.69       78.54      6.80 o 
   7  10   7      170.12      170.44      7.39 o 
 -14  11   7      135.05      136.31      5.53 o 
 -13  11   7       21.48       18.60      5.24 o 
 -12  11   7      142.67      150.97      5.36 o 
 -11  11   7       20.70       20.01      2.31 o 
 -10  11   7       12.18       12.10      1.88 o 
  -9  11   7       46.25       46.14      5.62 o 
  -8  11   7      111.37      106.47      3.85 o 
  -7  11   7       50.19       48.75      2.69 o 
  -6  11   7      142.29      141.06      8.00 o 
  -5  11   7        9.93        9.48      1.78 o 
  -4  11   7      410.15      400.02      7.96 o 
  -3  11   7       96.45       90.57      4.86 o 
  -2  11   7      286.79      285.54      8.82 o 
  -1  11   7      421.33      431.57      8.55 o 
   0  11   7       75.43       82.59      3.14 o 
   1  11   7       30.08       33.95      2.40 o 
   2  11   7       67.19       73.76      5.80 o 
   3  11   7      154.77      157.92      5.01 o 
   4  11   7       91.68       91.82      5.45 o 
   5  11   7       64.83       63.80      3.84 o 
   6  11   7       22.65       21.00      3.99 o 
   7  11   7       15.53       15.60      2.30 o 
 -13  12   7       32.52       27.83      2.97 o 
 -12  12   7       17.82       17.74      2.39 o 
 -11  12   7       63.48       62.17      3.86 o 
 -10  12   7        0.85        1.73      1.37 o 
  -9  12   7        2.07        1.93      1.48 o 
  -8  12   7       10.01        7.12      1.52 o 
  -7  12   7      119.03      131.75      4.25 o 
  -6  12   7       61.91       66.83      3.59 o 
  -5  12   7       41.53       48.20      4.41 o 
  -4  12   7        6.92        7.60      1.38 o 
  -3  12   7        0.01       -0.46      0.78 o 
  -2  12   7        2.76        3.14      3.30 o 
  -1  12   7        1.67       -0.34      1.32 o 
   0  12   7        1.87        2.70      1.17 o 
   1  12   7       80.22       88.21      3.62 o 
   2  12   7      172.01      183.38     10.86 o 
   3  12   7       55.36       58.57      3.35 o 
   4  12   7        6.78        7.54      1.75 o 
   5  12   7       21.17       23.07      2.99 o 
   6  12   7       37.43       33.78      3.09 o 
 -12  13   7        7.29        5.85      2.48 o 
 -11  13   7       28.05       30.02      2.87 o 
 -10  13   7       23.21       22.10      3.88 o 
  -9  13   7        1.63        2.41      1.37 o 
  -8  13   7        0.67        0.22      1.18 o 
  -7  13   7      135.53      141.67      9.28 o 
  -6  13   7       16.15       15.20      1.76 o 
  -5  13   7       28.90       27.46      2.16 o 
  -4  13   7       15.83       14.92      1.69 o 
  -3  13   7      790.79      758.74     13.81 o 
  -2  13   7      171.28      173.09     12.05 o 
  -1  13   7       27.14       26.96      2.14 o 
   0  13   7       36.28       38.72      3.31 o 
   1  13   7        9.32       13.07      2.00 o 
   2  13   7       14.55       22.09      2.30 o 
   3  13   7       71.30       82.58      4.09 o 
   4  13   7      200.73      197.43      6.19 o 
   5  13   7       16.70       14.55      2.29 o 
 -11  14   7        5.67        9.28      2.09 o 
 -10  14   7      317.13      329.19     10.23 o 
  -9  14   7       60.27       61.10      3.70 o 
  -8  14   7       68.88       74.33      3.74 o 
  -7  14   7        1.72        0.77      1.21 o 
  -6  14   7        1.35        0.72      1.16 o 
  -5  14   7       35.85       33.43      2.47 o 
  -4  14   7       36.91       33.54      2.41 o 
  -3  14   7       11.82       13.24      1.72 o 
  -2  14   7        2.96        2.35      2.01 o 
  -1  14   7       47.15       48.83      2.89 o 
   0  14   7       45.92       47.03      3.06 o 
   1  14   7      121.40      111.00      4.44 o 
   2  14   7        0.03        1.70      1.44 o 
   3  14   7       92.64       92.91      5.78 o 
   4  14   7      105.11      103.51      7.04 o 
  -9  15   7       67.72       64.71      4.68 o 
  -8  15   7       22.01       21.39      4.98 o 
  -7  15   7       18.49       19.16      2.60 o 
  -6  15   7       53.25       51.64      3.84 o 
  -5  15   7       14.81       12.07      2.09 o 
  -4  15   7       90.44       90.21      4.48 o 
  -3  15   7        0.05       -2.43      2.84 o 
  -2  15   7     1065.08     1088.56     23.38 o 
  -1  15   7      213.20      223.54     11.48 o 
   0  15   7       28.77       31.08      3.10 o 
   1  15   7        8.21        9.91      1.89 o 
   2  15   7        6.32        4.88      1.73 o 
   3  15   7        9.90        8.89      2.03 o 
  -8  16   7        2.87        1.37      2.38 o 
  -7  16   7        5.01        7.42      4.39 o 
  -6  16   7       48.68       60.76      4.30 o 
  -5  16   7       18.89       19.53      2.60 o 
  -4  16   7      135.48      141.85      6.12 o 
  -3  16   7       10.49       10.70      4.14 o 
  -2  16   7        1.27        2.81      1.68 o 
  -1  16   7       17.12       18.31      2.59 o 
   0  16   7       25.70       22.99      4.92 o 
   1  16   7        0.68       -1.02      1.66 o 
 -17   0   8      104.99      100.29     11.55 o 
 -16   0   8       14.59       15.32      5.86 o 
 -15   0   8        5.29       -0.19      3.85 o 
 -14   0   8      402.26      395.97     12.52 o 
 -13   0   8      610.38      608.99     16.20 o 
 -12   0   8     1084.18     1089.66     24.77 o 
 -11   0   8        0.49        1.86      1.54 o 
 -10   0   8     2168.75     2092.14     49.09 o 
  -9   0   8       11.73       15.61      2.21 o 
  -8   0   8      117.79      131.33      4.35 o 
  -7   0   8      144.83      134.59      7.94 o 
  -6   0   8       69.48       69.65      3.02 o 
  -5   0   8     4064.21     4043.77    112.99 o 
  -3   0   8        0.49       -1.61      0.80 o 
  -2   0   8     1957.12     1197.17     33.11 o 
  -1   0   8     2478.82     2645.62     51.46 o 
   0   0   8       68.72       79.00      3.86 o 
   1   0   8     1030.13     1072.25     23.93 o 
   2   0   8       15.46       14.61      2.23 o 
   3   0   8      376.27      369.26     10.78 o 
   4   0   8      397.60      354.85     10.82 o 
   5   0   8        0.51        4.09      1.87 o 
   6   0   8      349.00      334.16     11.23 o 
   7   0   8      128.60      128.37      7.48 o 
   8   0   8      229.45      218.30     14.46 o 
   9   0   8       21.34       23.36      6.31 o 
 -17   1   8      168.96      161.75     12.11 o 
 -16   1   8      217.85      221.06     10.41 o 
 -15   1   8       18.70       15.12      2.93 o 
 -14   1   8        5.56        6.65      1.36 o 
 -13   1   8      454.44      434.72     10.17 o 
 -12   1   8       27.31       30.89      2.60 o 
 -11   1   8      248.45      254.81      4.78 o 
 -10   1   8       34.14       39.81      2.56 o 
  -9   1   8      189.98      198.59      3.67 o 
  -8   1   8      440.55      418.75      6.47 o 
  -7   1   8      173.06      184.57      5.01 o 
  -5   1   8       37.08       26.34      2.52 o 
  -4   1   8       55.72       63.05      6.34 o 
  -2   1   8       24.09       29.59      2.61 o 
  -1   1   8        0.40        0.51      0.48 o 
   0   1   8      464.13      468.74      8.37 o 
   1   1   8      211.62      212.95      5.08 o 
   2   1   8      382.77      373.00      8.70 o 
   3   1   8        6.68        5.05      1.28 o 
   4   1   8       42.96       39.35      2.63 o 
   5   1   8      136.40      133.33      7.41 o 
   6   1   8       46.12       40.78      3.05 o 
   7   1   8       71.54       73.36      4.57 o 
   8   1   8       34.63       32.73      4.02 o 
   9   1   8       77.36       85.59      7.44 o 
 -17   2   8       26.61       14.83      4.35 o 
 -16   2   8        3.89        2.67      1.68 o 
 -15   2   8        0.09        2.12      1.35 o 
 -14   2   8       55.56       61.21      2.95 o 
 -13   2   8       52.84       51.34      2.41 o 
 -12   2   8       86.15       84.85      2.78 o 
 -11   2   8       15.34       17.41      1.50 o 
 -10   2   8       46.20       50.08      3.17 o 
  -9   2   8        1.81        1.90      0.71 o 
  -8   2   8       17.93       22.29      1.15 o 
  -7   2   8       31.09       31.41      2.40 o 
  -6   2   8      844.35      963.41     14.07 o 
  -5   2   8       47.02       47.92      2.00 o 
  -4   2   8       30.85       27.17      1.07 o 
  -3   2   8       24.54       19.95      1.86 o 
  -2   2   8       51.31       51.90      1.48 o 
  -1   2   8      734.73      770.91     11.61 o 
   0   2   8        3.84        1.93      0.57 o 
   1   2   8      197.53      187.35      4.77 o 
   2   2   8       45.26       39.27      1.70 o 
   3   2   8        5.52        5.06      0.89 o 
   4   2   8       13.80        8.30      1.10 o 
   5   2   8       27.05       29.37      1.81 o 
   6   2   8       29.24       30.05      1.89 o 
   7   2   8       71.36       76.63      3.10 o 
   8   2   8        1.60        2.70      2.04 o 
   9   2   8       19.09       22.29      4.43 o 
 -17   3   8       43.97       43.64      3.53 o 
 -16   3   8      192.26      186.00      5.43 o 
 -15   3   8       12.43        9.78      1.78 o 
 -14   3   8        5.20        4.58      1.38 o 
 -13   3   8      257.76      260.28      6.02 o 
 -12   3   8       17.88       16.46      1.54 o 
 -11   3   8      146.18      149.49      4.25 o 
 -10   3   8        1.66        0.80      0.96 o 
  -9   3   8      177.56      171.77      3.62 o 
  -8   3   8      747.25      759.29      8.32 o 
  -7   3   8       57.89       65.94      2.36 o 
  -6   3   8     1426.78     1468.16     15.87 o 
  -5   3   8      100.57       89.58      1.95 o 
  -4   3   8      155.42      164.43      3.12 o 
  -3   3   8      153.64      159.70      3.60 o 
  -2   3   8       13.88       11.04      1.00 o 
  -1   3   8      334.86      306.18      5.04 o 
   0   3   8      576.30      574.41      8.37 o 
   1   3   8      220.65      209.17      5.04 o 
   2   3   8       78.49       88.62      2.62 o 
   3   3   8      122.90      128.19      3.27 o 
   4   3   8       97.95       84.60      2.80 o 
   5   3   8       72.71       70.31      2.70 o 
   6   3   8       21.05       21.78      1.96 o 
   7   3   8      222.14      238.54      5.98 o 
   8   3   8       77.64       80.68      3.56 o 
   9   3   8       25.84       25.74      2.28 o 
 -17   4   8      285.28      280.82      8.31 o 
 -16   4   8       32.08       33.38      3.24 o 
 -15   4   8      302.06      307.78      7.27 o 
 -14   4   8       34.71       28.54      2.37 o 
 -13   4   8      768.11      713.57     12.30 o 
 -12   4   8      495.41      494.12      9.14 o 
 -11   4   8        9.68        7.13      1.17 o 
 -10   4   8      113.12       97.08      3.14 o 
  -9   4   8      312.34      300.74      5.32 o 
  -8   4   8        0.02        0.57      0.59 o 
  -7   4   8      638.56      645.16      7.96 o 
  -6   4   8     1124.32     1225.44     13.56 o 
  -5   4   8      251.49      245.90      4.52 o 
  -4   4   8      523.13      533.66      6.70 o 
  -3   4   8      117.72      106.01      1.98 o 
  -2   4   8      343.28      348.51      7.57 o 
  -1   4   8       56.71       58.88      1.93 o 
   0   4   8     1125.10     1161.04     15.21 o 
   1   4   8      518.69      517.67      7.95 o 
   2   4   8      297.87      268.68      5.08 o 
   3   4   8      261.67      282.98      5.43 o 
   4   4   8       42.13       46.13      2.27 o 
   5   4   8       31.75       30.73      2.25 o 
   6   4   8      401.38      405.01      9.35 o 
   7   4   8       52.69       50.48      3.03 o 
   8   4   8       52.58       47.05      3.07 o 
   9   4   8       34.04       36.82      3.40 o 
 -16   5   8      308.29      302.08      7.46 o 
 -15   5   8       24.81       23.01      2.40 o 
 -14   5   8       77.38       73.30      3.50 o 
 -13   5   8       81.19       92.28      4.67 o 
 -12   5   8      107.31      100.13      3.53 o 
 -11   5   8      230.84      235.86      5.42 o 
 -10   5   8       21.20       22.75      1.92 o 
  -9   5   8       19.59       16.51      1.34 o 
  -8   5   8     1180.96     1172.53     14.26 o 
  -7   5   8       35.83       42.19      1.55 o 
  -6   5   8      255.30      282.20      4.55 o 
  -5   5   8      348.28      344.22      4.79 o 
  -4   5   8      133.04      128.49      3.14 o 
  -3   5   8      296.97      296.74      4.82 o 
  -2   5   8       36.17       37.40      0.99 o 
  -1   5   8        6.18        7.16      0.70 o 
   0   5   8      115.06      107.08      3.06 o 
   1   5   8       46.28       42.82      1.67 o 
   2   5   8      411.97      415.90      6.24 o 
   3   5   8       47.67       55.16      2.46 o 
   4   5   8       59.91       59.18      2.86 o 
   5   5   8      143.23      146.03      6.31 o 
   6   5   8        0.14       -0.08      1.31 o 
   7   5   8       26.11       25.78      2.82 o 
   8   5   8      183.74      175.30      5.38 o 
 -16   6   8       12.39       12.14      2.81 o 
 -15   6   8       21.40       21.87      2.79 o 
 -14   6   8        0.53       -0.55      1.27 o 
 -13   6   8       46.82       49.41      2.96 o 
 -12   6   8       30.28       31.12      2.36 o 
 -11   6   8       19.61       19.30      1.82 o 
 -10   6   8       84.51       93.31      3.15 o 
  -9   6   8        0.96        0.05      0.83 o 
  -8   6   8      583.37      598.67      8.85 o 
  -7   6   8       96.08       95.81      2.25 o 
  -6   6   8      211.39      221.46      4.14 o 
  -5   6   8      139.44      155.50      2.73 o 
  -4   6   8       80.37       85.80      2.89 o 
  -3   6   8       13.07       14.17      1.46 o 
  -2   6   8        6.11        3.82      0.74 o 
  -1   6   8      332.82      340.06      5.59 o 
   0   6   8      187.66      184.39      4.25 o 
   1   6   8        1.73        2.15      0.71 o 
   2   6   8      238.07      238.66      4.62 o 
   3   6   8      209.52      204.79      4.38 o 
   4   6   8        9.78        8.78      1.25 o 
   5   6   8       11.40        8.91      1.57 o 
   6   6   8        0.75       -1.17      1.16 o 
   7   6   8       78.51       81.67      3.90 o 
   8   6   8        2.41        3.09      1.52 o 
 -16   7   8       33.14       34.88      3.34 o 
 -15   7   8       36.16       35.94      3.21 o 
 -14   7   8       61.94       62.67      3.89 o 
 -13   7   8       21.98       21.02      3.02 o 
 -12   7   8       26.82       28.60      2.54 o 
 -11   7   8        8.92       12.22      1.73 o 
 -10   7   8       83.15       75.26      3.29 o 
  -9   7   8      198.40      198.36      4.65 o 
  -8   7   8      542.57      536.29      9.04 o 
  -7   7   8       14.50       16.64      1.30 o 
  -6   7   8       54.13       51.44      1.69 o 
  -5   7   8        4.92        5.88      0.96 o 
  -4   7   8       21.05       18.19      1.36 o 
  -3   7   8      283.73      296.40      6.22 o 
  -2   7   8      217.78      230.10      5.32 o 
  -1   7   8       48.08       57.36      1.87 o 
   0   7   8       34.02       31.12      2.19 o 
   1   7   8       10.18       12.32      1.93 o 
   2   7   8      130.14      133.64      3.27 o 
   3   7   8       14.43       13.26      1.63 o 
   4   7   8       12.32       10.27      1.34 o 
   5   7   8      268.22      283.81      7.81 o 
   6   7   8       37.28       35.11      3.02 o 
   7   7   8        2.78        1.04      1.45 o 
   8   7   8       81.14       78.15      5.53 o 
 -15   8   8       37.93       37.74      3.35 o 
 -14   8   8       32.70       38.38      3.22 o 
 -13   8   8      370.42      365.45      9.68 o 
 -12   8   8      458.05      444.13     13.81 o 
 -11   8   8      262.53      267.64      6.88 o 
 -10   8   8      217.18      203.63      5.61 o 
  -9   8   8      226.41      239.92      6.02 o 
  -8   8   8      299.68      288.14      6.56 o 
  -7   8   8        0.15       -1.18      0.68 o 
  -6   8   8       94.34       97.16      3.18 o 
  -5   8   8       11.81       13.94      1.77 o 
  -4   8   8      130.53      151.68      4.84 o 
  -3   8   8      247.00      239.39      7.59 o 
  -2   8   8      529.00      494.07     12.59 o 
  -1   8   8      124.35      117.93      3.21 o 
   0   8   8        4.47        3.10      0.94 o 
   1   8   8      253.49      240.80      5.86 o 
   2   8   8       68.55       67.94      2.81 o 
   3   8   8      134.54      136.72      5.49 o 
   4   8   8      185.05      184.67      4.73 o 
   5   8   8      215.66      231.38      5.23 o 
   6   8   8      217.62      222.32      6.67 o 
   7   8   8      120.07      111.99      4.95 o 
 -15   9   8       22.67       20.95      2.80 o 
 -14   9   8       30.54       30.97      3.07 o 
 -13   9   8        1.58        2.81      1.57 o 
 -12   9   8       10.40       11.51      2.59 o 
 -11   9   8        6.52        4.08      1.51 o 
 -10   9   8       83.16       75.76      3.46 o 
  -9   9   8      101.32       95.48      4.49 o 
  -8   9   8      191.05      206.08      5.33 o 
  -7   9   8       17.32       20.33      1.56 o 
  -6   9   8      385.58      380.79      6.31 o 
  -5   9   8      113.20      112.04      3.68 o 
  -4   9   8       17.63       12.22      1.60 o 
  -3   9   8      970.92      954.47     15.25 o 
  -2   9   8       74.83       78.81      6.92 o 
  -1   9   8      269.22      267.95      5.83 o 
   0   9   8      144.05      149.61      6.79 o 
   1   9   8        2.06        0.53      0.93 o 
   2   9   8       48.27       46.16      8.18 o 
   3   9   8       77.66       75.35      3.61 o 
   4   9   8        0.73        0.22      0.97 o 
   5   9   8       39.65       39.82      3.51 o 
   6   9   8        0.41       -0.85      1.25 o 
   7   9   8        4.89        8.73      2.36 o 
 -14  10   8       32.75       28.38      3.10 o 
 -13  10   8       20.62       18.89      2.50 o 
 -12  10   8      227.42      226.08      6.68 o 
 -11  10   8        0.45        0.28      1.31 o 
 -10  10   8       51.69       53.95      3.11 o 
  -9  10   8        2.35        2.27      1.09 o 
  -8  10   8       51.47       52.49      3.39 o 
  -7  10   8      331.67      348.08      6.70 o 
  -6  10   8       24.87       22.99      1.50 o 
  -5  10   8      162.84      158.27      3.61 o 
  -4  10   8        7.29        8.57      1.65 o 
  -3  10   8       18.93       13.62      2.32 o 
  -2  10   8      142.40      131.35      5.56 o 
  -1  10   8        0.22        2.96      1.14 o 
   0  10   8       99.34      104.89      6.83 o 
   1  10   8       39.53       55.50      3.15 o 
   2  10   8       52.52       49.89      3.94 o 
   3  10   8        2.55        0.56      1.45 o 
   4  10   8       44.50       45.29      2.87 o 
   5  10   8        3.05        2.77      1.38 o 
   6  10   8       12.44       12.31      1.99 o 
 -14  11   8        3.22        2.25      1.96 o 
 -13  11   8       30.06       31.43      3.48 o 
 -12  11   8       23.21       25.95      2.58 o 
 -11  11   8       36.76       34.36      8.09 o 
 -10  11   8        4.83        5.88      1.52 o 
  -9  11   8      113.61      123.10      4.28 o 
  -8  11   8       34.78       28.62      2.28 o 
  -7  11   8      126.37      126.87      3.99 o 
  -6  11   8      181.91      189.42      4.90 o 
  -5  11   8      272.12      266.22      5.92 o 
  -4  11   8       51.01       50.18      4.15 o 
  -3  11   8       58.70       59.48      2.24 o 
  -2  11   8        1.70       -0.70      1.59 o 
  -1  11   8       88.13       85.63      4.60 o 
   0  11   8       83.77       98.12      3.48 o 
   1  11   8      195.11      199.79      5.48 o 
   2  11   8       65.46       71.42      3.89 o 
   3  11   8      140.76      145.58      5.65 o 
   4  11   8        0.12       -0.45      1.35 o 
   5  11   8       41.70       41.79      3.02 o 
   6  11   8       76.70       72.05      4.74 o 
 -13  12   8       26.77       29.03      3.00 o 
 -12  12   8       24.60       22.99      2.58 o 
 -11  12   8        0.21        0.79      1.44 o 
 -10  12   8       71.49       87.60      5.10 o 
  -9  12   8      129.14      119.92      4.33 o 
  -8  12   8        1.24        0.03      1.09 o 
  -7  12   8      156.23      150.13      4.57 o 
  -6  12   8       19.22       20.46      1.82 o 
  -5  12   8        4.92        5.89      1.18 o 
  -4  12   8      141.95      143.55      3.98 o 
  -3  12   8       91.83       88.79      4.83 o 
  -2  12   8       85.99       71.87      5.01 o 
  -1  12   8       27.70       28.42      2.11 o 
   0  12   8       60.69       67.45      3.19 o 
   1  12   8      164.35      175.43      5.22 o 
   2  12   8       61.17       68.24      3.50 o 
   3  12   8      154.86      155.34     12.53 o 
   4  12   8       19.07       24.50      2.97 o 
   5  12   8        9.79        8.16      2.88 o 
 -12  13   8       40.51       42.09      3.39 o 
 -11  13   8      132.19      129.75      5.01 o 
 -10  13   8        7.57        8.63      1.86 o 
  -9  13   8       26.34       28.84      2.59 o 
  -8  13   8      257.15      266.29      6.86 o 
  -7  13   8       54.56       68.69      3.61 o 
  -6  13   8       81.99       88.99      8.55 o 
  -5  13   8       56.17       60.29      2.81 o 
  -4  13   8      135.43      138.94      4.15 o 
  -3  13   8      542.81      554.24     14.62 o 
  -2  13   8       20.23       22.69      1.93 o 
  -1  13   8      116.04      118.70      4.05 o 
   0  13   8       12.07       16.13      1.91 o 
   1  13   8      273.47      285.07      7.24 o 
   2  13   8       27.05       26.22      2.55 o 
   3  13   8        1.83        4.14      1.64 o 
   4  13   8       45.07       34.62      8.16 o 
 -11  14   8       83.67       83.76      4.37 o 
 -10  14   8        3.87        5.29      1.68 o 
  -9  14   8        3.94        2.73      1.53 o 
  -8  14   8       83.85       88.80      4.06 o 
  -7  14   8       56.03       65.46      3.33 o 
  -6  14   8        4.88        4.57      2.07 o 
  -5  14   8       33.71       40.21      2.64 o 
  -4  14   8       16.54       19.09      1.89 o 
  -3  14   8       42.20       42.48      4.26 o 
  -2  14   8       17.65       14.93      1.79 o 
  -1  14   8       35.59       39.20      2.77 o 
   0  14   8       81.60       85.65      3.93 o 
   1  14   8        0.11       -0.16      1.33 o 
   2  14   8        0.78        0.97      1.47 o 
   3  14   8        9.44        9.46      2.04 o 
  -9  15   8       56.69       57.92      3.67 o 
  -8  15   8        5.30        3.43      1.59 o 
  -7  15   8       39.23       46.57      3.14 o 
  -6  15   8       82.16       81.99      4.51 o 
  -5  15   8       34.72       33.74      4.61 o 
  -4  15   8       29.33       33.19      2.56 o 
  -3  15   8      114.34      118.27      6.27 o 
  -2  15   8        3.98        4.14      1.54 o 
  -1  15   8        1.33        1.59      1.69 o 
   0  15   8        0.21       -0.72      1.37 o 
   1  15   8       13.05       10.30      2.00 o 
  -7  16   8       44.23       42.33      3.71 o 
  -6  16   8        0.04        0.19      3.68 o 
  -5  16   8       16.03       17.94      2.43 o 
  -4  16   8        2.57        2.94      2.29 o 
  -3  16   8        2.79        1.28      1.46 o 
  -2  16   8       24.97       20.10      2.29 o 
  -1  16   8       17.15       14.06      2.08 o 
 -17   1   9        9.65       11.70      4.02 o 
 -16   1   9       23.84       30.07     10.10 o 
 -15   1   9      428.00      428.29     12.37 o 
 -14   1   9        6.43        3.66      1.59 o 
 -13   1   9       51.26       51.02      3.19 o 
 -12   1   9      449.32      449.23      9.04 o 
 -11   1   9       72.98       73.23      3.20 o 
 -10   1   9      138.20      130.16      3.94 o 
  -9   1   9      128.45      126.37      3.21 o 
  -8   1   9      441.94      444.08      6.91 o 
  -7   1   9       33.21       32.86      1.85 o 
  -6   1   9      151.40      135.37      3.10 o 
  -5   1   9        7.68        4.68      0.92 o 
  -4   1   9       52.55       57.79      2.78 o 
  -3   1   9       65.64       67.91      3.17 o 
  -2   1   9      737.93      725.90     11.85 o 
  -1   1   9      235.73      247.98      5.51 o 
   0   1   9       76.32       68.75      2.86 o 
   1   1   9      117.22      116.23      3.75 o 
   2   1   9      519.39      472.06      9.18 o 
   3   1   9      369.80      340.53      8.57 o 
   4   1   9        4.22        3.00      1.32 o 
   5   1   9      212.25      217.91      6.22 o 
   6   1   9       23.66       28.08      2.98 o 
   7   1   9       35.78       37.24      3.87 o 
   8   1   9       76.30       81.04     12.29 o 
 -17   2   9      144.49      140.80      9.68 o 
 -16   2   9      142.85      154.44      6.70 o 
 -15   2   9      137.51      136.27      4.12 o 
 -14   2   9      366.98      372.60      7.57 o 
 -13   2   9       48.49       45.39      2.21 o 
 -12   2   9      280.19      277.88      7.11 o 
 -11   2   9      138.57      131.48      3.18 o 
 -10   2   9      108.82      103.94      4.67 o 
  -9   2   9      793.73      806.89      9.70 o 
  -8   2   9      137.25      157.88      2.77 o 
  -7   2   9      699.23      683.50      9.42 o 
  -6   2   9      871.61      856.09     11.26 o 
  -5   2   9      795.80      862.74     13.55 o 
  -4   2   9      314.75      333.65     11.01 o 
  -3   2   9      238.12      259.11      5.58 o 
  -2   2   9      691.40      658.28     11.23 o 
  -1   2   9     1303.03     1316.65     19.73 o 
   0   2   9      138.16      134.04      3.89 o 
   1   2   9      942.71      941.21     15.22 o 
   2   2   9      276.64      274.05      6.68 o 
   3   2   9        7.25        5.88      1.44 o 
   4   2   9      299.31      300.33      7.26 o 
   5   2   9       12.72       19.96      2.31 o 
   6   2   9       24.68       23.15      4.45 o 
   7   2   9       17.07       17.07      2.91 o 
   8   2   9       53.40       62.80      5.06 o 
 -17   3   9        6.54        9.70      4.01 o 
 -16   3   9        7.36        7.71      2.98 o 
 -15   3   9       50.26       52.98      2.88 o 
 -14   3   9       27.46       26.98      2.17 o 
 -13   3   9      326.77      330.93      6.29 o 
 -12   3   9       21.91       21.45      1.64 o 
 -11   3   9      341.18      341.41      6.07 o 
 -10   3   9     1145.88     1134.06     15.18 o 
  -9   3   9      142.62      148.19      3.32 o 
  -8   3   9        0.16       -0.17      0.55 o 
  -7   3   9        2.08        4.66      1.05 o 
  -6   3   9     1694.20     1766.25     18.94 o 
  -5   3   9      405.21      390.46      6.02 o 
  -4   3   9       64.13       63.62      1.83 o 
  -3   3   9      369.60      347.46      5.50 o 
  -2   3   9      170.95      164.68      3.25 o 
  -1   3   9        0.18        0.49      0.59 o 
   0   3   9        8.63        9.19      0.96 o 
   1   3   9       21.45       21.25      1.64 o 
   2   3   9       23.15       21.01      1.42 o 
   3   3   9       45.98       49.92      2.17 o 
   4   3   9       11.64       13.22      1.34 o 
   5   3   9      236.02      242.28      5.12 o 
   6   3   9      111.54       93.55      4.67 o 
   7   3   9      981.41     1049.54     21.85 o 
   8   3   9      136.73      139.96     13.11 o 
 -17   4   9        3.01        1.25      2.01 o 
 -16   4   9      141.56      150.64      5.20 o 
 -15   4   9       51.36       48.30      3.00 o 
 -14   4   9        2.69        1.12      1.69 o 
 -13   4   9        0.05       -1.86      1.88 o 
 -12   4   9       78.17       69.16      2.77 o 
 -11   4   9       17.65       17.41      1.92 o 
 -10   4   9      106.80      106.53      2.93 o 
  -9   4   9       85.01       82.93      2.90 o 
  -8   4   9        2.66        3.21      0.73 o 
  -7   4   9      402.14      413.35      5.72 o 
  -6   4   9       60.09       58.49      1.78 o 
  -5   4   9      124.68      121.78      2.60 o 
  -4   4   9        4.21        4.50      0.72 o 
  -3   4   9       34.40       33.52      1.51 o 
  -2   4   9       69.50       67.70      2.08 o 
  -1   4   9      177.89      166.67      3.51 o 
   0   4   9      113.43      113.66      4.20 o 
   1   4   9        2.50        3.19      1.18 o 
   2   4   9      219.96      221.70      4.62 o 
   3   4   9       15.40       14.30      1.43 o 
   4   4   9        0.05       -0.99      1.00 o 
   5   4   9        0.56        1.14      1.12 o 
   6   4   9       30.32       28.50      3.26 o 
   7   4   9       27.92       35.62      2.54 o 
   8   4   9      137.32      149.29      7.09 o 
 -16   5   9       11.99        7.37      1.86 o 
 -15   5   9       11.59        4.64      2.49 o 
 -14   5   9        6.10        5.88      1.63 o 
 -13   5   9      177.11      180.01      4.94 o 
 -12   5   9      132.67      138.82      4.13 o 
 -11   5   9      146.53      143.14      4.02 o 
 -10   5   9     1354.80     1352.54     17.87 o 
  -9   5   9      113.65      106.00      3.72 o 
  -8   5   9       40.89       39.57      1.70 o 
  -7   5   9       78.49       81.30      2.12 o 
  -6   5   9      982.18      980.59     11.37 o 
  -5   5   9      522.27      538.13      6.91 o 
  -4   5   9       20.35       22.85      1.26 o 
  -3   5   9      785.50      763.67     10.62 o 
  -2   5   9       89.95       87.94      2.40 o 
  -1   5   9      226.83      222.77      5.37 o 
   0   5   9      247.83      238.77      6.83 o 
   1   5   9      309.57      328.64      5.95 o 
   2   5   9      158.95      163.91      3.97 o 
   3   5   9      159.84      176.44      4.66 o 
   4   5   9       12.56       12.87      1.67 o 
   5   5   9      267.50      270.57      6.46 o 
   6   5   9        4.13        2.53      1.42 o 
   7   5   9      166.70      183.11      5.40 o 
 -16   6   9       22.05       20.26      2.62 o 
 -15   6   9      280.81      276.04      6.87 o 
 -14   6   9      191.15      199.25      5.51 o 
 -13   6   9        0.13        1.23      1.27 o 
 -12   6   9      146.35      141.13      4.21 o 
 -11   6   9       35.86       34.13      2.27 o 
 -10   6   9     1051.08     1043.17     16.01 o 
  -9   6   9      638.52      636.07      9.51 o 
  -8   6   9        0.07        0.79      0.88 o 
  -7   6   9      449.03      445.40      6.14 o 
  -6   6   9     1573.62     1591.52     17.39 o 
  -5   6   9      335.50      323.91      4.72 o 
  -4   6   9      156.85      157.77      3.20 o 
  -3   6   9        0.05        0.54      0.84 o 
  -2   6   9      513.62      510.76      6.82 o 
  -1   6   9      423.29      447.70      6.68 o 
   0   6   9       37.38       37.83      1.60 o 
   1   6   9      589.49      591.35      8.24 o 
   2   6   9        3.38        4.56      1.20 o 
   3   6   9      150.12      163.32      4.55 o 
   4   6   9      152.48      154.36      4.58 o 
   5   6   9       16.31       16.02      1.96 o 
   6   6   9        0.19       -2.13      1.72 o 
   7   6   9        0.75       -0.80      1.43 o 
 -16   7   9      301.01      306.94      8.55 o 
 -15   7   9       86.01       93.31      5.44 o 
 -14   7   9        2.82        2.70      2.49 o 
 -13   7   9       87.64       89.20      4.01 o 
 -12   7   9       28.61       27.29      2.96 o 
 -11   7   9      152.18      159.75      7.99 o 
 -10   7   9      232.59      235.32      6.02 o 
  -9   7   9      197.90      183.84      4.97 o 
  -8   7   9        9.82        8.44      1.13 o 
  -7   7   9      105.70      108.50      2.65 o 
  -6   7   9      337.27      330.67      4.88 o 
  -5   7   9      192.30      170.03      3.73 o 
  -4   7   9       14.18       20.17      1.79 o 
  -3   7   9      185.10      179.63      6.62 o 
  -2   7   9       23.26       27.07      1.40 o 
  -1   7   9      113.08      116.86      4.23 o 
   0   7   9      407.00      396.85      6.40 o 
   1   7   9       75.57       85.52      3.39 o 
   2   7   9      801.01      789.11     14.71 o 
   3   7   9       39.17       35.31      2.09 o 
   4   7   9       32.19       32.00      2.56 o 
   5   7   9        3.28        4.38      1.57 o 
   6   7   9       22.44       17.21      2.12 o 
   7   7   9       34.22       36.39      2.93 o 
 -15   8   9        0.04        0.31      1.59 o 
 -14   8   9        0.03        0.38      1.50 o 
 -13   8   9        9.90       10.16      1.95 o 
 -12   8   9       84.25       83.10      3.82 o 
 -11   8   9       95.45       96.10      7.89 o 
 -10   8   9       35.81       38.77      2.66 o 
  -9   8   9        5.29        5.26      1.32 o 
  -8   8   9        2.21        4.75      1.07 o 
  -7   8   9       38.27       32.92      2.05 o 
  -6   8   9       12.78       12.46      1.70 o 
  -5   8   9      257.40      225.46      6.55 o 
  -4   8   9      170.17      165.33      6.95 o 
  -3   8   9       11.90        9.27      2.00 o 
  -2   8   9        1.39        2.84      1.52 o 
  -1   8   9       12.19       12.92      1.32 o 
   0   8   9       61.56       53.50      2.07 o 
   1   8   9       87.55       91.19      3.69 o 
   2   8   9       59.30       59.84      2.85 o 
   3   8   9       49.47       49.30      3.03 o 
   4   8   9       38.02       36.45      4.02 o 
   5   8   9        0.11        1.69      1.45 o 
   6   8   9       86.70       85.70      4.44 o 
 -15   9   9        8.38        8.96      3.64 o 
 -14   9   9        4.45        3.85      1.73 o 
 -13   9   9       64.30       65.14      4.89 o 
 -12   9   9        9.50       10.88      1.95 o 
 -11   9   9      134.23      133.58      4.66 o 
 -10   9   9      179.97      178.81      5.28 o 
  -9   9   9       22.56       27.10      2.21 o 
  -8   9   9       87.15       93.04      3.36 o 
  -7   9   9        8.55        7.27      1.11 o 
  -6   9   9      383.59      372.26      6.82 o 
  -5   9   9      270.30      246.65      8.96 o 
  -4   9   9        0.45       -0.14      1.24 o 
  -3   9   9      119.51      116.93      5.34 o 
  -2   9   9       29.45       25.49      2.96 o 
  -1   9   9      138.52      136.38      3.87 o 
   0   9   9      172.98      181.06     11.19 o 
   1   9   9        2.33        2.04      1.32 o 
   2   9   9       20.71       22.21      2.50 o 
   3   9   9       34.58       35.51      2.33 o 
   4   9   9       16.22       19.02      1.95 o 
   5   9   9       29.86       32.02      2.84 o 
   6   9   9        1.12        6.13      2.07 o 
 -14  10   9       45.59       43.71      4.34 o 
 -13  10   9       34.76       34.96      3.14 o 
 -12  10   9      113.53      117.18      4.69 o 
 -11  10   9       37.59       35.64      3.26 o 
 -10  10   9      132.56      127.11      4.47 o 
  -9  10   9       21.95       21.88      2.08 o 
  -8  10   9        0.03        7.66      2.15 o 
  -7  10   9       22.99       30.39      2.01 o 
  -6  10   9      184.31      191.96      4.73 o 
  -5  10   9        0.30       -1.39      1.21 o 
  -4  10   9      155.90      152.79      5.26 o 
  -3  10   9      141.55      139.72      5.87 o 
  -2  10   9      186.64      162.70      8.41 o 
  -1  10   9      192.81      194.20      5.49 o 
   0  10   9      120.03      113.88      5.82 o 
   1  10   9      779.98      767.68     16.62 o 
   2  10   9      170.20      157.74      5.60 o 
   3  10   9      175.60      176.31      5.07 o 
   4  10   9       62.74       58.55      3.39 o 
   5  10   9        1.67        1.39      1.33 o 
 -13  11   9       55.52       53.81      4.75 o 
 -12  11   9      162.09      161.88     11.63 o 
 -11  11   9      257.98      252.90     15.01 o 
 -10  11   9      147.40      150.89      5.67 o 
  -9  11   9       28.79       33.45      2.83 o 
  -8  11   9       28.50       29.10      2.50 o 
  -7  11   9        0.27        0.38      0.99 o 
  -6  11   9        8.28       11.22      4.28 o 
  -5  11   9      436.57      410.80     15.46 o 
  -4  11   9      114.81      106.09      6.93 o 
  -3  11   9      339.16      330.87     13.39 o 
  -2  11   9      174.91      182.18      8.47 o 
  -1  11   9       53.30       54.68      2.84 o 
   0  11   9        0.54        1.57      1.28 o 
   1  11   9       33.93       32.65      2.79 o 
   2  11   9       52.15       46.60      3.45 o 
   3  11   9       55.06       56.66      4.28 o 
   4  11   9        0.06        0.07      1.26 o 
 -12  12   9        1.40        1.26      2.49 o 
 -11  12   9       12.09       14.12      2.38 o 
 -10  12   9        0.51        0.81      3.35 o 
  -9  12   9      154.20      156.84      5.68 o 
  -8  12   9        4.19        4.57      1.37 o 
  -7  12   9      111.41      113.44      5.33 o 
  -6  12   9        4.74        1.62      1.00 o 
  -5  12   9       34.49       38.49      2.57 o 
  -4  12   9      117.15      129.49     23.39 o 
  -3  12   9        0.83       -0.29      2.08 o 
  -2  12   9        0.88        2.20      2.62 o 
  -1  12   9       27.40       30.32      2.44 o 
   0  12   9      174.18      183.15      7.67 o 
   1  12   9      103.71      106.19      4.58 o 
   2  12   9       45.65       46.92      3.81 o 
   3  12   9        6.19        5.31      2.53 o 
 -11  13   9       11.74        9.39      1.97 o 
 -10  13   9       38.66       41.35      3.10 o 
  -9  13   9       44.19       48.95      4.05 o 
  -8  13   9       16.20       13.33      2.02 o 
  -7  13   9        6.18        5.85      1.39 o 
  -6  13   9      185.00      178.71      4.95 o 
  -5  13   9       28.85       29.49      1.97 o 
  -4  13   9      309.36      336.50     17.79 o 
  -3  13   9      170.51      169.03      9.56 o 
  -2  13   9       99.74       99.50      4.55 o 
  -1  13   9       46.77       46.84      2.77 o 
   0  13   9        3.85        0.18      1.36 o 
   1  13   9        7.21        6.35      1.80 o 
   2  13   9       12.90       11.00      2.20 o 
 -10  14   9       24.01       26.89      3.06 o 
  -9  14   9      133.69      131.16      4.93 o 
  -8  14   9       20.67       17.22      2.12 o 
  -7  14   9      130.48      135.52      4.76 o 
  -6  14   9      186.28      184.09      5.24 o 
  -5  14   9        8.04        9.62      1.51 o 
  -4  14   9       38.26       43.81      4.38 o 
  -3  14   9        8.86        8.77      1.53 o 
  -2  14   9       53.74       54.05      9.29 o 
  -1  14   9       88.27       99.22      4.08 o 
   0  14   9        0.07       -0.31      1.29 o 
   1  14   9      126.06      128.85      4.82 o 
  -8  15   9       55.34       57.65      3.35 o 
  -7  15   9       45.00       41.14      2.92 o 
  -6  15   9       66.27       68.94      5.83 o 
  -5  15   9      205.78      210.55      7.88 o 
  -4  15   9      447.53      458.27     18.32 o 
  -3  15   9       13.98       13.95      1.89 o 
  -2  15   9      148.61      155.07      5.18 o 
  -1  15   9       17.43       16.76      2.96 o 
 -17   0  10      255.17      259.21     16.67 o 
 -16   0  10      130.69      159.58     12.30 o 
 -15   0  10      609.07      595.28     33.92 o 
 -14   0  10      200.09      208.49      8.60 o 
 -13   0  10        4.76        3.80      2.14 o 
 -12   0  10       71.79       76.13      5.00 o 
 -11   0  10      679.79      660.07     16.67 o 
 -10   0  10       72.45       79.30      8.40 o 
  -9   0  10      502.80      512.63     11.26 o 
  -8   0  10      224.18      226.19      6.38 o 
  -7   0  10      116.01      138.92      8.21 o 
  -6   0  10     1255.26     1303.07     23.06 o 
  -5   0  10       19.69       17.90      2.38 o 
  -4   0  10      562.00      522.06     13.24 o 
  -3   0  10      834.91      825.17     18.99 o 
  -2   0  10      450.56      482.13     12.73 o 
  -1   0  10       20.19       22.29      4.61 o 
   0   0  10       71.62       76.62      4.60 o 
   1   0  10       12.47       13.47      2.44 o 
   2   0  10       43.07       35.13      4.82 o 
   3   0  10      562.54      529.64     15.07 o 
   4   0  10      308.51      326.17     15.75 o 
   5   0  10       47.01       42.18      4.69 o 
   6   0  10        1.38       -0.60      2.05 o 
   7   0  10      135.19      124.09     13.10 o 
 -17   1  10      121.78      123.14     11.39 o 
 -16   1  10       89.97       97.41      5.93 o 
 -15   1  10       12.76       14.30      2.27 o 
 -14   1  10        5.81        7.01      1.80 o 
 -13   1  10      201.83      189.48      5.52 o 
 -12   1  10       49.03       47.07      3.03 o 
 -11   1  10       26.23       23.66      2.13 o 
 -10   1  10      531.56      516.65      9.65 o 
  -9   1  10        0.87        1.63      0.88 o 
  -8   1  10      239.55      231.08      4.56 o 
  -7   1  10        9.54        4.82      1.02 o 
  -6   1  10        1.70        1.80      0.79 o 
  -5   1  10      169.33      160.37      4.22 o 
  -4   1  10        0.38        1.45      0.90 o 
  -3   1  10      233.56      258.04      5.72 o 
  -2   1  10       14.71       15.01      1.76 o 
  -1   1  10      114.96      113.22      4.47 o 
   0   1  10      235.71      240.25      5.81 o 
   1   1  10      389.63      371.73      7.94 o 
   2   1  10        7.19        7.06      2.02 o 
   3   1  10      180.88      178.91      5.43 o 
   4   1  10       46.23       42.56      3.19 o 
   5   1  10      166.68      182.59      5.94 o 
   6   1  10        5.36        3.66      1.79 o 
   7   1  10       17.55       13.77      2.85 o 
 -17   2  10        2.08        2.58      3.66 o 
 -16   2  10       36.27       33.20      3.82 o 
 -15   2  10      114.02      108.87      5.67 o 
 -14   2  10        1.76        0.65      1.83 o 
 -13   2  10       17.91       20.42      2.72 o 
 -12   2  10        1.20       -0.11      1.14 o 
 -11   2  10        0.35       -0.30      1.03 o 
 -10   2  10       98.20      102.54      3.61 o 
  -9   2  10      157.08      163.17      3.79 o 
  -8   2  10       18.74       22.41      1.56 o 
  -7   2  10       36.84       37.20      1.92 o 
  -6   2  10        9.96       10.45      1.59 o 
  -5   2  10       19.49       17.41      1.59 o 
  -4   2  10       26.11       24.21      1.84 o 
  -3   2  10      619.23      619.02     10.70 o 
  -2   2  10       80.93       92.10      3.25 o 
  -1   2  10       48.73       40.40      2.48 o 
   0   2  10       22.93       20.85      3.49 o 
   1   2  10        6.08        5.77      1.42 o 
   2   2  10      239.50      206.78      5.69 o 
   3   2  10       27.62       30.85      2.62 o 
   4   2  10       11.03       11.58      1.96 o 
   5   2  10       10.66       12.06      3.07 o 
   6   2  10        3.27        2.08      2.07 o 
   7   2  10      237.05      239.66     10.69 o 
 -17   3  10        3.48       -0.29      2.36 o 
 -16   3  10      104.58      109.05      6.25 o 
 -15   3  10       42.41       42.39      3.76 o 
 -14   3  10        6.06        6.62      1.41 o 
 -13   3  10       99.60       95.61      3.00 o 
 -12   3  10      155.33      167.18      3.84 o 
 -11   3  10       50.79       43.10      2.28 o 
 -10   3  10      437.67      427.33      6.88 o 
  -9   3  10       14.17       13.79      1.22 o 
  -8   3  10       48.91       46.21      2.68 o 
  -7   3  10       89.23       80.97      3.32 o 
  -6   3  10       12.26       13.24      1.24 o 
  -5   3  10       60.04       58.55      2.89 o 
  -4   3  10       31.53       31.81      2.05 o 
  -3   3  10      242.51      246.17      5.54 o 
  -2   3  10      184.32      170.13      4.49 o 
  -1   3  10       25.02       19.46      2.09 o 
   0   3  10      344.48      355.87      7.53 o 
   1   3  10      121.64      119.94      4.07 o 
   2   3  10       13.12        9.27      1.96 o 
   3   3  10      135.73      140.51      4.78 o 
   4   3  10        0.01        0.82      1.32 o 
   5   3  10        1.05        1.22      1.88 o 
   6   3  10       84.97      100.38      9.74 o 
   7   3  10      184.55      188.41      7.78 o 
 -16   4  10      427.81      428.18      8.89 o 
 -15   4  10        7.02        5.04      1.56 o 
 -14   4  10      189.24      195.59      7.14 o 
 -13   4  10      108.23       98.25      3.77 o 
 -12   4  10       65.30       63.45      2.73 o 
 -11   4  10      228.58      234.21      4.78 o 
 -10   4  10      603.34      599.17      9.11 o 
  -9   4  10      336.19      342.38      5.21 o 
  -8   4  10      122.74      123.66      2.67 o 
  -7   4  10      176.72      173.57      3.20 o 
  -6   4  10      260.23      255.50      4.09 o 
  -5   4  10      327.44      311.73      5.25 o 
  -4   4  10      589.95      596.25      8.69 o 
  -3   4  10     1888.71     1931.57     24.10 o 
  -2   4  10      292.76      291.34      5.12 o 
  -1   4  10      385.76      370.20      6.21 o 
   0   4  10        2.71        4.51      0.89 o 
   1   4  10      538.31      517.49     12.56 o 
   2   4  10      194.66      186.96      5.36 o 
   3   4  10      264.02      268.03      5.37 o 
   4   4  10       77.02       77.50      3.00 o 
   5   4  10      112.10      129.62      5.99 o 
   6   4  10       74.16       73.38      5.24 o 
   7   4  10        3.75        3.52      2.33 o 
 -16   5  10      114.51      118.66      4.77 o 
 -15   5  10       77.35       78.52      4.94 o 
 -14   5  10        0.02        0.36      1.34 o 
 -13   5  10      155.37      148.85      4.43 o 
 -12   5  10      278.50      266.36      7.31 o 
 -11   5  10        3.24        2.72      1.84 o 
 -10   5  10        1.55        1.63      0.88 o 
  -9   5  10       37.26       29.83      1.68 o 
  -8   5  10      916.54      914.67     11.01 o 
  -7   5  10       40.62       38.26      1.59 o 
  -6   5  10        7.55        7.49      0.86 o 
  -5   5  10      317.34      311.50      6.19 o 
  -4   5  10       30.34       28.55      1.54 o 
  -3   5  10      105.84      107.72      3.50 o 
  -2   5  10      471.88      446.75      7.48 o 
  -1   5  10        7.59        7.93      1.08 o 
   0   5  10      876.72      858.15     12.33 o 
   1   5  10      422.55      420.07      8.54 o 
   2   5  10      166.74      168.62      4.10 o 
   3   5  10      204.34      206.57      7.78 o 
   4   5  10       14.49       13.13      1.83 o 
   5   5  10      262.51      274.10      9.42 o 
   6   5  10       24.39       25.31      2.22 o 
 -16   6  10        1.80       -1.16      1.57 o 
 -15   6  10       80.71       80.33      4.13 o 
 -14   6  10        5.98        4.55      1.56 o 
 -13   6  10       30.02       29.78      3.24 o 
 -12   6  10        0.79       -0.52      0.98 o 
 -11   6  10      200.26      186.96      5.00 o 
 -10   6  10      279.42      278.68      5.93 o 
  -9   6  10        5.39        5.80      1.02 o 
  -8   6  10      971.53      961.07     11.53 o 
  -7   6  10        7.16        7.61      0.94 o 
  -6   6  10        6.69        6.33      1.07 o 
  -5   6  10        8.03        7.00      0.83 o 
  -4   6  10       38.76       35.17      1.63 o 
  -3   6  10        0.60        0.77      0.69 o 
  -2   6  10       72.15       76.05      3.25 o 
  -1   6  10        0.35        1.46      0.84 o 
   0   6  10        2.50        0.60      0.89 o 
   1   6  10      441.84      460.82      8.69 o 
   2   6  10        1.51        0.02      1.00 o 
   3   6  10       58.99       64.92      3.13 o 
   4   6  10       54.20       47.36      2.89 o 
   5   6  10        0.05        0.73      1.32 o 
   6   6  10      106.57      102.21      4.11 o 
 -15   7  10        0.05        2.35      1.65 o 
 -14   7  10        7.23        9.34      1.88 o 
 -13   7  10      184.33      190.13      8.80 o 
 -12   7  10      197.62      199.53      5.77 o 
 -11   7  10        4.88        7.14      1.49 o 
 -10   7  10       55.49       62.21      2.96 o 
  -9   7  10       13.61       13.62      1.51 o 
  -8   7  10      254.14      268.10      5.19 o 
  -7   7  10      382.31      389.48      6.12 o 
  -6   7  10        3.64        5.50      0.90 o 
  -5   7  10      184.23      178.24      3.27 o 
  -4   7  10       65.49       67.68      2.12 o 
  -3   7  10        2.88        3.35      0.80 o 
  -2   7  10      194.76      187.77      3.61 o 
  -1   7  10        7.34        6.88      0.97 o 
   0   7  10       77.20       79.96      2.55 o 
   1   7  10      967.45      977.04     18.46 o 
   2   7  10       88.78       92.16      4.83 o 
   3   7  10       44.73       49.72      3.95 o 
   4   7  10       32.70       28.82      2.45 o 
   5   7  10       52.67       55.98      3.34 o 
   6   7  10        6.81        5.87      1.78 o 
 -15   8  10        5.49        5.50      1.90 o 
 -14   8  10       88.53       81.72      4.22 o 
 -13   8  10       13.37       13.90      2.11 o 
 -12   8  10       51.09       48.33      3.44 o 
 -11   8  10       48.90       47.34      2.97 o 
 -10   8  10      131.99      126.79      4.24 o 
  -9   8  10       76.79       72.51      3.11 o 
  -8   8  10      937.99      936.79     14.68 o 
  -7   8  10        6.34        6.47      1.31 o 
  -6   8  10      753.43      752.45     11.98 o 
  -5   8  10      112.72       96.40      4.22 o 
  -4   8  10      674.19      657.65     16.00 o 
  -3   8  10      548.94      566.99     10.55 o 
  -2   8  10        2.99        2.59      0.71 o 
  -1   8  10      266.12      267.08      6.95 o 
   0   8  10        5.15        6.83      1.09 o 
   1   8  10       19.08       21.17      1.71 o 
   2   8  10       24.26       28.96      2.06 o 
   3   8  10       63.36       65.53      7.82 o 
   4   8  10      214.23      203.66      6.29 o 
   5   8  10      313.46      313.47      8.35 o 
 -14   9  10      174.96      172.25      5.91 o 
 -13   9  10      494.91      513.00     11.36 o 
 -12   9  10       36.62       38.17      2.98 o 
 -11   9  10       22.24       21.93      2.26 o 
 -10   9  10      147.55      140.81      4.59 o 
  -9   9  10       63.39       58.71      2.96 o 
  -8   9  10       15.27       14.82      1.50 o 
  -7   9  10      139.10      140.58      3.70 o 
  -6   9  10        1.99        3.14      1.70 o 
  -5   9  10       72.27       85.55      4.17 o 
  -4   9  10       58.90       58.26      3.68 o 
  -3   9  10       16.32       12.63      3.68 o 
  -2   9  10       67.04       65.92      2.09 o 
  -1   9  10       16.48       16.99      1.33 o 
   0   9  10      382.61      395.23      7.21 o 
   1   9  10        8.38       10.03      1.88 o 
   2   9  10       85.49       89.88      3.25 o 
   3   9  10      104.87      104.88      3.68 o 
   4   9  10       46.43       41.64      3.55 o 
 -14  10  10       33.84       36.31      3.25 o 
 -13  10  10       30.51       31.67      2.94 o 
 -12  10  10       50.03       46.61      3.32 o 
 -11  10  10       35.33       31.96      2.97 o 
 -10  10  10       38.02       40.76      2.84 o 
  -9  10  10       63.82       60.39      3.03 o 
  -8  10  10        0.04        0.10      1.29 o 
  -7  10  10        4.79        5.66      1.10 o 
  -6  10  10       53.02       52.96      3.69 o 
  -5  10  10       12.49       13.21      2.09 o 
  -4  10  10      200.21      188.23      9.42 o 
  -3  10  10        0.93       -0.75      1.84 o 
  -2  10  10        5.74        7.10      1.84 o 
  -1  10  10        5.21        6.54      1.11 o 
   0  10  10       57.78       59.57      2.56 o 
   1  10  10       44.27       43.08      2.53 o 
   2  10  10        7.51        8.26      1.51 o 
   3  10  10        1.53        2.05      1.28 o 
   4  10  10       10.48       13.56      1.93 o 
 -13  11  10       54.25       45.92      5.30 o 
 -12  11  10      128.79      122.96      5.42 o 
 -11  11  10       20.55       19.95      3.15 o 
 -10  11  10      191.12      182.22      6.25 o 
  -9  11  10      278.70      283.73      7.96 o 
  -8  11  10        9.70        9.21      1.61 o 
  -7  11  10      136.07      139.13      4.49 o 
  -6  11  10        3.08        2.55      2.38 o 
  -5  11  10       14.25       14.73      3.29 o 
  -4  11  10       70.98       70.38      6.29 o 
  -3  11  10        4.92        3.80      2.45 o 
  -2  11  10       22.84       22.84      1.86 o 
  -1  11  10       15.62       18.30      1.94 o 
   0  11  10       17.86       15.76      2.05 o 
   1  11  10       25.34       27.34      2.12 o 
   2  11  10       49.11       53.82      4.33 o 
   3  11  10       79.56       75.22      3.53 o 
 -12  12  10        8.75        8.66      3.30 o 
 -11  12  10       14.73       20.28      2.65 o 
 -10  12  10        2.03       -0.16      1.37 o 
  -9  12  10       82.44       93.57      7.45 o 
  -8  12  10       23.90       24.22      2.30 o 
  -7  12  10       59.52       58.97      3.11 o 
  -6  12  10       64.07       65.34      6.43 o 
  -5  12  10       30.08       29.10      4.52 o 
  -4  12  10        8.19        8.58      3.00 o 
  -3  12  10      120.28      124.58      7.86 o 
  -2  12  10        3.84        6.21      2.89 o 
  -1  12  10      114.27      115.63      8.15 o 
   0  12  10        3.77        4.81      1.60 o 
   1  12  10      195.74      209.45      5.46 o 
   2  12  10       18.23       18.17      2.15 o 
 -11  13  10       26.10       29.81      3.17 o 
 -10  13  10       28.50       29.01      2.92 o 
  -9  13  10       60.20       71.66      7.29 o 
  -8  13  10      108.51      110.78      4.46 o 
  -7  13  10       52.32       48.96      5.96 o 
  -6  13  10        1.86        0.16      1.27 o 
  -5  13  10       64.59       59.02      6.39 o 
  -4  13  10       71.45       93.71      8.01 o 
  -3  13  10       24.83       27.54      2.16 o 
  -2  13  10       15.89       16.87      1.95 o 
  -1  13  10       39.42       38.30      2.92 o 
   0  13  10      179.98      207.55      6.74 o 
   1  13  10       53.86       51.24      3.71 o 
  -9  14  10        3.05        2.58      2.06 o 
  -8  14  10       97.82       99.75      4.87 o 
  -7  14  10        0.77       -0.82      2.46 o 
  -6  14  10        2.46        4.41      1.35 o 
  -5  14  10      167.14      153.11      9.46 o 
  -4  14  10      402.13      428.88     17.40 o 
  -3  14  10        4.21        3.47      1.41 o 
  -2  14  10       10.94       13.84      1.97 o 
  -1  14  10        0.28        1.07      1.39 o 
  -6  15  10        3.05        3.07      1.72 o 
  -5  15  10       32.82       40.20      5.87 o 
  -4  15  10        8.00        6.43      1.55 o 
 -17   1  11        4.91        7.12      3.83 o 
 -16   1  11        1.45       -0.80      2.07 o 
 -15   1  11      108.95      113.86      6.56 o 
 -14   1  11       27.67       31.01      3.43 o 
 -13   1  11      203.69      209.46      5.98 o 
 -12   1  11      771.36      780.36     13.82 o 
 -11   1  11       44.88       51.13      4.46 o 
 -10   1  11       37.06       39.06      3.08 o 
  -9   1  11       22.92       21.17      1.66 o 
  -8   1  11      119.63      117.11      3.26 o 
  -7   1  11      955.21      963.07     12.97 o 
  -6   1  11      107.01      109.33      3.08 o 
  -5   1  11      309.25      291.07      6.60 o 
  -4   1  11      375.15      376.31     14.87 o 
  -3   1  11       54.08       56.26      2.81 o 
  -2   1  11       59.21       58.56      2.98 o 
  -1   1  11       13.38       14.53      1.76 o 
   0   1  11       62.02       54.84      3.22 o 
   1   1  11      161.08      164.69      5.10 o 
   2   1  11       12.25        9.76      1.83 o 
   3   1  11       72.15       79.44      4.34 o 
   4   1  11      225.35      242.13     10.91 o 
   5   1  11       99.46       98.83      5.18 o 
   6   1  11      271.21      294.75     10.05 o 
 -17   2  11      163.96      156.19      7.43 o 
 -16   2  11      126.82      132.41      6.55 o 
 -15   2  11      319.67      328.07     11.84 o 
 -14   2  11       58.63       55.54      3.58 o 
 -13   2  11      445.83      444.50      9.45 o 
 -12   2  11       15.70       20.05      2.17 o 
 -11   2  11      817.45      834.98     14.51 o 
 -10   2  11       99.55      103.25      4.00 o 
  -9   2  11      295.23      291.65      5.56 o 
  -8   2  11      830.36      809.69     11.30 o 
  -7   2  11       29.42       26.45      1.76 o 
  -6   2  11      537.58      526.62      8.20 o 
  -5   2  11      307.03      310.39      6.72 o 
  -4   2  11      164.97      150.43      4.29 o 
  -3   2  11      100.16      100.93      3.52 o 
  -2   2  11      315.50      323.59      7.10 o 
  -1   2  11      261.92      270.79      6.46 o 
   0   2  11       53.09       54.88      3.23 o 
   1   2  11       62.94       64.78      3.45 o 
   2   2  11      174.66      171.80      6.03 o 
   3   2  11        1.56        1.01      1.37 o 
   4   2  11       56.88       62.74      4.03 o 
   5   2  11       22.94       23.56      3.30 o 
   6   2  11       37.82       43.05      7.66 o 
 -16   3  11       90.53       86.19      6.18 o 
 -15   3  11       61.95       68.57      4.85 o 
 -14   3  11        1.69        1.19      1.81 o 
 -13   3  11        0.03       -0.62      1.26 o 
 -12   3  11       37.94       34.49      2.68 o 
 -11   3  11        5.37        3.11      1.29 o 
 -10   3  11       69.75       58.85      2.71 o 
  -9   3  11       29.21       29.76      1.99 o 
  -8   3  11       26.91       32.82      1.95 o 
  -7   3  11       93.40       99.25      3.55 o 
  -6   3  11        2.99        2.43      0.87 o 
  -5   3  11       98.08       96.44      3.47 o 
  -4   3  11       63.43       62.80      2.93 o 
  -3   3  11      551.93      544.51     10.05 o 
  -2   3  11      772.76      786.62     13.46 o 
  -1   3  11      388.28      377.06     10.86 o 
   0   3  11       25.87       29.80      2.68 o 
   1   3  11      466.62      469.69      9.74 o 
   2   3  11       31.16       30.65      2.76 o 
   3   3  11      141.01      138.21      5.04 o 
   4   3  11       15.42       15.93      2.82 o 
   5   3  11       24.63       31.12      4.29 o 
 -16   4  11       12.90       10.01      2.72 o 
 -15   4  11       11.10       11.54      3.27 o 
 -14   4  11        1.38        2.49      1.33 o 
 -13   4  11        0.29       -0.69      0.92 o 
 -12   4  11        5.52        6.10      1.08 o 
 -11   4  11        0.61       -0.63      0.74 o 
 -10   4  11       74.37       77.14      2.30 o 
  -9   4  11       15.34       18.21      1.15 o 
  -8   4  11      225.74      230.29      4.64 o 
  -7   4  11       43.35       48.13      2.20 o 
  -6   4  11        3.63        3.12      0.91 o 
  -5   4  11       23.35       21.45      1.85 o 
  -4   4  11        9.80        9.48      2.41 o 
  -3   4  11       46.46       39.39      2.48 o 
  -2   4  11      177.66      178.88      4.89 o 
  -1   4  11       98.80       98.63      4.69 o 
   0   4  11        4.47        2.13      1.22 o 
   1   4  11        0.00        0.34      1.20 o 
   2   4  11        5.39        3.79      1.53 o 
   3   4  11        6.93        6.91      2.06 o 
   4   4  11        1.98       -0.68      1.71 o 
   5   4  11       75.52       83.32      5.62 o 
 -16   5  11       55.15       54.24      3.03 o 
 -15   5  11      101.81       98.24      5.51 o 
 -14   5  11        0.68        0.03      1.16 o 
 -13   5  11       88.95       95.95      3.49 o 
 -12   5  11        7.52        6.68      1.42 o 
 -11   5  11       44.28       42.73      2.11 o 
 -10   5  11        2.01        1.95      0.84 o 
  -9   5  11      447.95      446.63      6.46 o 
  -8   5  11       72.40       76.07      2.26 o 
  -7   5  11      130.04      121.63      2.69 o 
  -6   5  11        0.10       -0.35      0.65 o 
  -5   5  11       44.51       41.37      1.75 o 
  -4   5  11        5.34        6.48      0.94 o 
  -3   5  11       37.57       37.81      1.99 o 
  -2   5  11      873.82      844.93     12.01 o 
  -1   5  11      100.42      100.65      2.88 o 
   0   5  11      106.37      107.54      4.18 o 
   1   5  11       20.70       24.07      1.64 o 
   2   5  11        2.25        0.99      0.97 o 
   3   5  11       11.43        7.35      2.12 o 
   4   5  11       96.29       96.98      5.48 o 
   5   5  11       12.84       12.42      2.71 o 
 -16   6  11      293.28      287.31      7.72 o 
 -15   6  11      129.98      133.03      7.62 o 
 -14   6  11        5.49        7.70      1.69 o 
 -13   6  11       80.10       86.87      3.45 o 
 -12   6  11        4.53        4.56      1.29 o 
 -11   6  11       75.17       73.27      4.78 o 
 -10   6  11      428.37      414.98     11.94 o 
  -9   6  11      159.86      173.80      3.81 o 
  -8   6  11        2.81        3.24      0.86 o 
  -7   6  11       34.81       30.87      1.59 o 
  -6   6  11      530.86      514.78      7.06 o 
  -5   6  11       83.89       83.98      2.70 o 
  -4   6  11        0.14        0.26      0.73 o 
  -3   6  11      234.66      240.79      4.84 o 
  -2   6  11       38.28       36.86      2.16 o 
  -1   6  11      129.85      134.39      4.27 o 
   0   6  11       88.03       96.06      3.54 o 
   1   6  11       54.40       50.25      2.63 o 
   2   6  11      114.50      114.10      3.85 o 
   3   6  11      224.53      231.63      5.74 o 
   4   6  11       29.90       29.80      2.27 o 
   5   6  11        6.86        9.15      2.52 o 
 -15   7  11      180.02      187.69      6.03 o 
 -14   7  11       41.46       40.54      3.09 o 
 -13   7  11       56.36       49.21      5.54 o 
 -12   7  11      110.34      110.29      4.17 o 
 -11   7  11        0.29        0.67      1.16 o 
 -10   7  11      143.09      142.40      5.79 o 
  -9   7  11       27.05       29.23      2.03 o 
  -8   7  11      283.47      277.11      5.84 o 
  -7   7  11       97.01       99.40      2.90 o 
  -6   7  11        5.10        5.75      2.01 o 
  -5   7  11        0.70        0.33      0.80 o 
  -4   7  11      267.87      264.60      5.03 o 
  -3   7  11        0.46        0.41      0.94 o 
  -2   7  11       97.43       89.16      3.83 o 
  -1   7  11        8.27        7.99      1.33 o 
   0   7  11        8.38        7.40      1.39 o 
   1   7  11      240.09      234.38      5.73 o 
   2   7  11        0.02       -0.24      1.12 o 
   3   7  11      152.17      164.97      5.86 o 
   4   7  11       92.54       92.49      3.94 o 
 -15   8  11       17.44       16.76      2.42 o 
 -14   8  11       67.09       66.95      4.17 o 
 -13   8  11        3.29        3.15      1.55 o 
 -12   8  11        2.73       -0.17      1.24 o 
 -11   8  11       32.78       36.20      2.69 o 
 -10   8  11       75.50       76.90      3.87 o 
  -9   8  11       62.33       71.04      3.09 o 
  -8   8  11      151.76      141.18      4.14 o 
  -7   8  11      144.82      137.32      3.67 o 
  -6   8  11        5.52        5.51      1.58 o 
  -5   8  11       28.95       25.40      1.81 o 
  -4   8  11       31.34       32.24      6.40 o 
  -3   8  11        0.03       -0.72      0.82 o 
  -2   8  11       33.88       33.84      2.23 o 
  -1   8  11       15.31       16.98      1.83 o 
   0   8  11      103.87      101.31      3.90 o 
   1   8  11       10.74       10.48      1.91 o 
   2   8  11        1.54       -0.28      1.41 o 
   3   8  11       31.79       29.44      3.57 o 
   4   8  11        0.13        1.59      1.52 o 
 -14   9  11       46.13       41.07      3.25 o 
 -13   9  11       50.87       51.45      3.49 o 
 -12   9  11       39.71       34.90      2.83 o 
 -11   9  11       48.64       55.83      4.95 o 
 -10   9  11       18.02       17.32      1.98 o 
  -9   9  11        2.24        4.16      1.56 o 
  -8   9  11        3.48        4.84      1.43 o 
  -7   9  11        5.64        6.84      1.12 o 
  -6   9  11       37.54       35.31      2.96 o 
  -5   9  11       17.47       12.49      2.03 o 
  -4   9  11       40.51       42.68      3.24 o 
  -3   9  11        0.00        0.80      0.87 o 
  -2   9  11       11.43       13.35      1.43 o 
  -1   9  11        1.97        1.75      1.14 o 
   0   9  11        1.55        2.26      1.03 o 
   1   9  11        4.37        4.86      1.49 o 
   2   9  11       21.33       23.98      2.45 o 
   3   9  11      133.62      128.15      5.01 o 
 -13  10  11        9.75       10.01      1.97 o 
 -12  10  11        0.65        2.14      1.52 o 
 -11  10  11      167.05      182.36      5.61 o 
 -10  10  11       32.92       28.97      2.46 o 
  -9  10  11      304.20      323.70      7.50 o 
  -8  10  11      413.30      433.31      8.20 o 
  -7  10  11       13.61       15.98      1.45 o 
  -6  10  11       54.47       52.52      3.67 o 
  -5  10  11      124.43      113.26      4.87 o 
  -4  10  11      114.86      122.00      5.09 o 
  -3  10  11      203.78      210.22      5.64 o 
  -2  10  11       14.91       18.00      1.52 o 
  -1  10  11        3.17        3.48      1.07 o 
   0  10  11        2.16        1.00      1.08 o 
   1  10  11        1.13        0.63      1.10 o 
   2  10  11       45.36       37.30      3.28 o 
 -12  11  11      148.99      154.76      6.02 o 
 -11  11  11        0.02        0.64      2.27 o 
 -10  11  11       61.48       62.60      3.77 o 
  -9  11  11      148.39      139.63      5.77 o 
  -8  11  11       29.49       27.06      3.98 o 
  -7  11  11       91.23       85.87      3.45 o 
  -6  11  11       10.53        7.74      2.98 o 
  -5  11  11        0.04        0.58      2.13 o 
  -4  11  11      127.86      137.28      8.02 o 
  -3  11  11        0.05        2.14      2.36 o 
  -2  11  11      301.62      315.86      8.23 o 
  -1  11  11      101.56      108.95      3.38 o 
   0  11  11       71.34       72.95      3.02 o 
   1  11  11       62.97       63.52      4.40 o 
 -11  12  11        4.06        7.98      4.12 o 
 -10  12  11       70.45       72.23      3.97 o 
  -9  12  11       50.14       56.04      3.30 o 
  -8  12  11       23.24       25.71      3.55 o 
  -7  12  11       25.66       26.94      1.95 o 
  -6  12  11       69.82       71.53      6.72 o 
  -5  12  11       19.70       22.51      4.22 o 
  -4  12  11       15.58       16.90      3.75 o 
  -3  12  11        0.78        0.89      0.96 o 
  -2  12  11        0.76        1.00      0.88 o 
  -1  12  11      188.10      189.85      7.46 o 
   0  12  11       14.55       16.37      2.61 o 
 -10  13  11       28.63       29.37      2.89 o 
  -9  13  11       33.72       28.96      2.65 o 
  -8  13  11       20.29       18.21      2.01 o 
  -7  13  11        6.98        7.65      2.48 o 
  -6  13  11      169.90      195.73     10.48 o 
  -5  13  11       14.93       12.26      3.63 o 
  -4  13  11       19.82       17.29      4.04 o 
  -3  13  11        1.09        0.54      1.13 o 
  -2  13  11        3.58        2.54      1.35 o 
  -1  13  11        1.21        1.79      1.11 o 
  -7  14  11       11.70       10.41      1.55 o 
  -6  14  11      330.57      320.40     14.32 o 
  -5  14  11       71.78       68.10      7.11 o 
  -4  14  11      155.10      169.49      9.94 o 
 -16   0  12       57.08       64.91      5.99 o 
 -15   0  12      172.86      183.89      8.52 o 
 -14   0  12       13.29       12.99      3.12 o 
 -13   0  12      678.98      692.43     18.43 o 
 -12   0  12        3.69        0.67      2.34 o 
 -11   0  12       68.75       75.06      4.89 o 
 -10   0  12      432.39      430.21     10.59 o 
  -9   0  12       30.67       30.78      2.87 o 
  -8   0  12        8.64       10.54      1.93 o 
  -7   0  12      219.55      213.56      6.61 o 
  -6   0  12      244.26      236.55      8.31 o 
  -5   0  12      152.45      144.08      6.27 o 
  -4   0  12      537.71      521.64     14.20 o 
  -3   0  12      306.17      299.49      9.84 o 
  -2   0  12      385.18      360.53     12.46 o 
  -1   0  12        0.11       -0.75      3.19 o 
   0   0  12      466.27      432.24     19.64 o 
   1   0  12       23.77       16.22      3.07 o 
   2   0  12       45.22       40.89      4.60 o 
   3   0  12       42.95       37.52      9.41 o 
   4   0  12        2.26       -2.84      3.73 o 
 -16   1  12       11.25        6.32      2.15 o 
 -15   1  12       36.15       39.02      3.29 o 
 -14   1  12       35.58       34.24      2.97 o 
 -13   1  12      110.71      103.05      4.38 o 
 -12   1  12        0.24       -0.74      1.21 o 
 -11   1  12       11.47       12.03      1.65 o 
 -10   1  12       74.69       76.23      2.99 o 
  -9   1  12      513.69      524.23      8.47 o 
  -8   1  12       84.49       83.69      2.98 o 
  -7   1  12       93.15       85.43      3.04 o 
  -6   1  12      363.80      367.92     13.34 o 
  -5   1  12       46.77       43.74      2.74 o 
  -4   1  12       74.11       74.63      3.93 o 
  -3   1  12      113.10      112.92      4.06 o 
  -2   1  12      506.60      510.51     14.85 o 
  -1   1  12      225.21      212.74      6.27 o 
   0   1  12        5.79        5.98      1.60 o 
   1   1  12       57.72       62.63      3.77 o 
   2   1  12       48.52       45.78      4.47 o 
   3   1  12        1.40        0.49      1.55 o 
   4   1  12       28.88       32.30      3.97 o 
 -16   2  12       25.08       26.06      3.58 o 
 -15   2  12        0.11       -1.58      1.48 o 
 -14   2  12       18.92       15.89      2.26 o 
 -13   2  12      123.66      117.19      4.62 o 
 -12   2  12       99.39      101.38      4.17 o 
 -11   2  12       68.39       71.82      3.67 o 
 -10   2  12        0.42       -0.05      0.92 o 
  -9   2  12       51.23       48.58      2.48 o 
  -8   2  12      159.34      153.88      3.88 o 
  -7   2  12       38.83       33.98      2.07 o 
  -6   2  12       48.43       45.87      4.05 o 
  -5   2  12        0.97        0.94      1.05 o 
  -4   2  12      204.48      187.42      5.17 o 
  -3   2  12      205.51      197.36      5.39 o 
  -2   2  12       32.83       33.67      2.58 o 
  -1   2  12       14.59       10.42      1.95 o 
   0   2  12       90.75       88.45      3.99 o 
   1   2  12       12.11       10.65      1.90 o 
   2   2  12       40.55       37.99      5.23 o 
   3   2  12        8.43       11.26      2.16 o 
   4   2  12        2.89       -0.11      1.68 o 
 -16   3  12       14.41       14.41      3.11 o 
 -15   3  12       48.33       51.42      4.31 o 
 -14   3  12        0.67        1.03      1.48 o 
 -13   3  12       26.37       28.90      2.69 o 
 -12   3  12       44.71       49.16      4.02 o 
 -11   3  12        0.05        0.00      1.17 o 
 -10   3  12       73.02       71.71      2.97 o 
  -9   3  12      251.17      251.07      5.22 o 
  -8   3  12      137.10      133.44      3.59 o 
  -7   3  12       43.26       34.89      2.13 o 
  -6   3  12      211.10      217.67      4.71 o 
  -5   3  12       76.68       77.85      3.91 o 
  -4   3  12      301.85      290.84      6.75 o 
  -3   3  12        8.56        9.88      1.68 o 
  -2   3  12      399.16      394.64      8.49 o 
  -1   3  12       89.39       88.90      4.10 o 
   0   3  12        8.59        4.44      1.53 o 
   1   3  12        8.57        5.49      2.47 o 
   2   3  12       89.45      100.31      4.76 o 
   3   3  12        3.37        6.04      2.06 o 
   4   3  12       31.37       25.47      3.45 o 
 -16   4  12       97.12       97.06     10.15 o 
 -15   4  12      141.46      155.15      6.54 o 
 -14   4  12      108.56      109.10      5.53 o 
 -13   4  12      839.28      856.50     15.31 o 
 -12   4  12      978.93      951.02     16.27 o 
 -11   4  12       18.67       21.72      2.20 o 
 -10   4  12      149.10      143.06      4.99 o 
  -9   4  12        0.20        0.79      0.97 o 
  -8   4  12      529.53      515.96      8.29 o 
  -7   4  12       99.78       92.40      3.12 o 
  -6   4  12      488.22      490.01      7.98 o 
  -5   4  12      278.03      259.10      6.54 o 
  -4   4  12        0.02       -1.14      0.90 o 
  -3   4  12        2.49        0.81      1.49 o 
  -2   4  12        4.09        2.69      1.26 o 
  -1   4  12       96.84       87.59      4.51 o 
   0   4  12       22.23       20.77      4.56 o 
   1   4  12       10.51       16.47      2.19 o 
   2   4  12      136.92      135.34      5.18 o 
   3   4  12      208.74      195.09      7.44 o 
   4   4  12      156.92      163.42      7.05 o 
 -16   5  12       21.18       25.67      6.53 o 
 -15   5  12       59.51       54.27      8.04 o 
 -14   5  12       63.10       63.60      5.01 o 
 -13   5  12       39.79       43.80      3.68 o 
 -12   5  12      194.78      199.59      6.65 o 
 -11   5  12       18.37       18.94      1.39 o 
 -10   5  12      390.59      396.23      6.10 o 
  -9   5  12      318.74      312.64      4.96 o 
  -8   5  12      256.17      252.45      5.17 o 
  -7   5  12      139.91      130.84      3.50 o 
  -6   5  12       93.34       91.80      3.04 o 
  -5   5  12      112.16      104.91      3.71 o 
  -4   5  12      196.66      194.62      5.24 o 
  -3   5  12        9.52        4.56      1.36 o 
  -2   5  12       81.52       84.62      4.65 o 
  -1   5  12      263.58      279.11      6.95 o 
   0   5  12      225.62      230.37      6.35 o 
   1   5  12      167.17      161.52      6.24 o 
   2   5  12       23.60       27.75      5.01 o 
   3   5  12       44.19       46.93      6.44 o 
   4   5  12       25.39       31.96      4.37 o 
 -15   6  12        7.20        5.15      1.56 o 
 -14   6  12        0.61        0.36      1.26 o 
 -13   6  12        0.15       -0.58      1.20 o 
 -12   6  12       62.16       63.03      2.83 o 
 -11   6  12      152.52      147.79      4.12 o 
 -10   6  12       22.20       23.32      1.68 o 
  -9   6  12      111.98      109.46      2.77 o 
  -8   6  12        2.01        1.06      0.77 o 
  -7   6  12       37.38       32.43      1.61 o 
  -6   6  12       25.81       24.80      1.40 o 
  -5   6  12        1.07        0.09      0.73 o 
  -4   6  12        0.37        0.31      0.79 o 
  -3   6  12       28.90       28.53      1.69 o 
  -2   6  12        0.85        1.28      0.84 o 
  -1   6  12      149.93      149.01      3.92 o 
   0   6  12      207.93      196.40      8.99 o 
   1   6  12      177.55      180.67      6.61 o 
   2   6  12       18.54       18.81      2.83 o 
   3   6  12       51.61       57.36      4.63 o 
 -15   7  12       20.43       19.89      2.97 o 
 -14   7  12        0.16        0.55      1.39 o 
 -13   7  12        1.99        2.08      1.75 o 
 -12   7  12       54.50       61.97      3.26 o 
 -11   7  12       15.84       17.02      2.06 o 
 -10   7  12       20.22       22.90      1.90 o 
  -9   7  12      318.86      300.21      6.32 o 
  -8   7  12      292.75      282.54      6.19 o 
  -7   7  12      113.65      105.41      3.27 o 
  -6   7  12      119.01      119.18      3.42 o 
  -5   7  12        0.75        1.84      0.90 o 
  -4   7  12       49.30       52.79      2.32 o 
  -3   7  12       50.46       46.21      2.35 o 
  -2   7  12      134.06      128.65      5.08 o 
  -1   7  12       39.04       36.23      2.29 o 
   0   7  12      159.68      164.86      8.24 o 
   1   7  12      101.92      109.20      3.77 o 
   2   7  12        9.65        9.46      2.94 o 
   3   7  12       28.85       28.08      3.43 o 
 -14   8  12       31.24       28.68      4.01 o 
 -13   8  12      488.63      497.73     10.80 o 
 -12   8  12       55.53       53.37      3.22 o 
 -11   8  12      448.28      443.56      9.54 o 
 -10   8  12       55.48       62.56      3.01 o 
  -9   8  12       79.87       75.94      3.01 o 
  -8   8  12       50.06       48.23      4.32 o 
  -7   8  12        2.18        1.97      0.99 o 
  -6   8  12      112.13      120.97      3.49 o 
  -5   8  12      483.87      470.72      8.52 o 
  -4   8  12        0.38        0.71      1.41 o 
  -3   8  12      117.25      124.01      4.00 o 
  -2   8  12      202.21      204.01      5.47 o 
  -1   8  12       94.05       94.14      6.15 o 
   0   8  12      211.85      216.61      6.37 o 
   1   8  12       30.66       26.49      2.43 o 
   2   8  12      120.52      127.82      7.15 o 
 -14   9  12       56.89       54.85      3.64 o 
 -13   9  12       19.92       21.65      2.39 o 
 -12   9  12       34.79       31.17      2.65 o 
 -11   9  12        0.07       -1.59      1.15 o 
 -10   9  12      299.15      290.94      7.05 o 
  -9   9  12      120.83      123.54      3.78 o 
  -8   9  12       16.25       15.27      1.57 o 
  -7   9  12       97.29       92.26      3.08 o 
  -6   9  12      290.70      289.34      6.26 o 
  -5   9  12      108.42      110.51      4.30 o 
  -4   9  12       89.09       87.84      3.01 o 
  -3   9  12       35.37       32.02      2.24 o 
  -2   9  12      201.86      217.90      5.80 o 
  -1   9  12      371.82      387.58     18.47 o 
   0   9  12       62.05       52.76      8.32 o 
   1   9  12       71.63       69.41      3.66 o 
   2   9  12        9.47        5.48      2.37 o 
 -13  10  12        0.10        2.29      1.64 o 
 -12  10  12        0.00        2.02      2.04 o 
 -11  10  12       46.32       44.12      3.02 o 
 -10  10  12       61.58       54.11      5.03 o 
  -9  10  12       10.95       10.14      1.57 o 
  -8  10  12        3.69        6.08      1.22 o 
  -7  10  12       28.12       30.23      2.87 o 
  -6  10  12       31.15       33.95      3.11 o 
  -5  10  12       45.96       41.44      5.14 o 
  -4  10  12        0.00        0.16      0.86 o 
  -3  10  12       10.64        9.37      1.51 o 
  -2  10  12      160.75      164.44      7.89 o 
  -1  10  12       12.72       14.23      5.56 o 
   0  10  12       19.43       18.07      2.35 o 
   1  10  12        1.08        4.47      1.75 o 
 -12  11  12        6.94        7.40      2.92 o 
 -11  11  12       28.99       33.15      3.30 o 
 -10  11  12       24.09       21.37      2.83 o 
  -9  11  12       36.28       31.72      2.59 o 
  -8  11  12       97.57       97.62      9.09 o 
  -7  11  12       79.09       63.33      5.94 o 
  -6  11  12       58.91       58.85      5.70 o 
  -5  11  12        0.39        0.10      2.13 o 
  -4  11  12        9.99        9.13      2.96 o 
  -3  11  12       32.98       36.17      5.26 o 
  -2  11  12       55.78       59.89      2.49 o 
  -1  11  12      146.05      162.35      6.45 o 
   0  11  12       15.96       18.15      2.41 o 
 -10  12  12       63.04       60.79      3.56 o 
  -9  12  12       11.74       10.96      1.99 o 
  -8  12  12       84.07       83.54      6.33 o 
  -7  12  12        0.14       -3.82      2.55 o 
  -6  12  12      891.30      889.95     27.96 o 
  -5  12  12      321.36      326.15     13.68 o 
  -4  12  12        5.62        3.52      2.77 o 
  -3  12  12       55.92       55.20      5.65 o 
  -2  12  12       19.02       14.75      1.95 o 
  -8  13  12       36.34       34.21      2.30 o 
  -7  13  12        2.99        4.34      2.98 o 
  -6  13  12        0.41        1.56      2.77 o 
  -5  13  12        5.02        5.57      2.99 o 
  -4  13  12       21.30       27.81      4.56 o 
 -16   1  13        9.54        8.35      2.17 o 
 -15   1  13       24.70       22.68      3.76 o 
 -14   1  13        2.54        7.07      1.87 o 
 -13   1  13       35.54       29.23      2.73 o 
 -12   1  13       10.60        8.74      1.72 o 
 -11   1  13      100.23       97.32      3.50 o 
 -10   1  13        2.96        2.86      1.15 o 
  -9   1  13       85.83       80.31      3.39 o 
  -8   1  13       45.98       46.06      2.52 o 
  -7   1  13      170.70      168.92      5.19 o 
  -6   1  13      248.83      239.29      6.19 o 
  -5   1  13       30.93       28.74      2.49 o 
  -4   1  13      932.93      910.25     15.74 o 
  -3   1  13       56.64       62.96      4.66 o 
  -2   1  13       25.80       24.81      2.44 o 
  -1   1  13        0.55        0.16      1.29 o 
   0   1  13      160.48      140.86      5.58 o 
   1   1  13      146.72      156.05      5.56 o 
   2   1  13       16.22       19.25      2.57 o 
   3   1  13        5.71        8.84      2.85 o 
 -16   2  13       52.33       56.58      4.80 o 
 -15   2  13      226.33      235.86      8.16 o 
 -14   2  13        3.31        6.70      1.92 o 
 -13   2  13      100.95       96.87      8.12 o 
 -12   2  13      474.98      463.79      9.80 o 
 -11   2  13       44.34       43.69      2.58 o 
 -10   2  13      184.62      173.25      4.44 o 
  -9   2  13       24.91       25.20      2.33 o 
  -8   2  13      116.22      108.18      3.43 o 
  -7   2  13       32.02       31.14      2.63 o 
  -6   2  13        6.23        6.35      1.50 o 
  -5   2  13        9.84       11.46      2.06 o 
  -4   2  13       72.52       77.17      5.37 o 
  -3   2  13      225.67      230.37      6.25 o 
  -2   2  13      284.33      284.68      7.21 o 
  -1   2  13        0.16        2.19      1.41 o 
   0   2  13      257.21      250.43      7.01 o 
   1   2  13      480.01      475.33     10.64 o 
   2   2  13       15.14       19.73      2.62 o 
   3   2  13       43.58       47.30      3.88 o 
 -16   3  13       96.34       99.43      6.12 o 
 -15   3  13        2.85        2.20      2.05 o 
 -14   3  13       86.60       86.32      5.27 o 
 -13   3  13       21.59       21.69      2.45 o 
 -12   3  13      411.24      433.21      9.40 o 
 -11   3  13      171.78      173.71      5.11 o 
 -10   3  13        0.40        0.86      1.05 o 
  -9   3  13      408.93      417.80      7.44 o 
  -8   3  13       77.33       72.42      3.03 o 
  -7   3  13       17.36       14.05      1.60 o 
  -6   3  13      406.52      402.44      8.63 o 
  -5   3  13      493.35      484.32     12.95 o 
  -4   3  13       65.17       59.91      3.44 o 
  -3   3  13      193.44      183.74      6.36 o 
  -2   3  13       13.40       14.17      1.97 o 
  -1   3  13       30.48       28.12      2.66 o 
   0   3  13        2.42        3.90      1.62 o 
   1   3  13       17.03       17.05      2.34 o 
   2   3  13       31.04       35.76      3.28 o 
   3   3  13       41.61       42.36      4.35 o 
 -15   4  13       28.27       29.15      3.46 o 
 -14   4  13        1.82        1.46      2.97 o 
 -13   4  13       13.54       12.82      2.05 o 
 -12   4  13       31.05       26.65      2.57 o 
 -11   4  13       30.84       30.72      2.41 o 
 -10   4  13       33.92       33.48      2.25 o 
  -9   4  13        6.58        8.17      1.37 o 
  -8   4  13        0.01       -1.50      0.88 o 
  -7   4  13       15.53       12.98      1.54 o 
  -6   4  13        3.61        6.10      1.31 o 
  -5   4  13       34.19       30.10      2.43 o 
  -4   4  13      213.11      205.28      5.72 o 
  -3   4  13       30.75       25.24      2.61 o 
  -2   4  13       10.48        6.08      2.31 o 
  -1   4  13       14.61       17.63      2.99 o 
   0   4  13       39.24       39.73      3.29 o 
   1   4  13       39.64       43.85      3.43 o 
   2   4  13        2.17       -0.41      1.87 o 
 -15   5  13        8.49       10.73      2.52 o 
 -14   5  13       42.07       43.43      3.84 o 
 -13   5  13        1.10        2.96      1.84 o 
 -12   5  13      273.93      266.60      7.95 o 
 -11   5  13        5.72        6.58      1.51 o 
 -10   5  13       55.94       51.49      2.72 o 
  -9   5  13       14.62       19.55      1.78 o 
  -8   5  13       61.27       65.28      2.84 o 
  -7   5  13        0.78       -1.79      0.90 o 
  -6   5  13      494.91      507.40      8.45 o 
  -5   5  13       68.38       67.12      3.33 o 
  -4   5  13       21.71       22.37      3.49 o 
  -3   5  13        7.68        5.92      1.54 o 
  -2   5  13        8.63        9.19      1.83 o 
  -1   5  13       22.94       24.39      2.53 o 
   0   5  13       15.56       16.14      2.81 o 
   1   5  13      173.22      197.21      7.39 o 
   2   5  13        0.02       -1.10      1.78 o 
 -15   6  13      174.57      210.06     14.58 o 
 -14   6  13       29.38       21.56      3.73 o 
 -13   6  13      288.32      300.64     10.45 o 
 -12   6  13       57.16       57.89      4.69 o 
 -11   6  13       53.35       50.40      3.66 o 
 -10   6  13      391.55      396.31      7.96 o 
  -9   6  13       24.56       25.40      2.09 o 
  -8   6  13       54.31       57.92      2.68 o 
  -7   6  13      320.45      307.09      7.02 o 
  -6   6  13        1.10        1.85      1.10 o 
  -5   6  13        1.02        0.28      1.09 o 
  -4   6  13       28.42       21.07      2.46 o 
  -3   6  13       50.46       50.54      3.15 o 
  -2   6  13      393.79      394.57     11.28 o 
  -1   6  13      130.74      121.87      5.54 o 
   0   6  13       61.13       52.11      4.12 o 
   1   6  13      104.33       98.96      5.41 o 
   2   6  13        9.57       10.66      2.56 o 
 -14   7  13       25.22       20.35      4.28 o 
 -13   7  13       38.41       36.85      2.90 o 
 -12   7  13       19.30       18.56      1.87 o 
 -11   7  13      117.76      121.89      4.37 o 
 -10   7  13      257.78      254.66      7.36 o 
  -9   7  13      253.60      254.88      5.56 o 
  -8   7  13       71.74       70.30      2.65 o 
  -7   7  13      208.14      210.97      4.78 o 
  -6   7  13      246.57      237.66      6.53 o 
  -5   7  13        2.96        2.24      0.95 o 
  -4   7  13      183.93      178.44      4.62 o 
  -3   7  13      295.65      308.56     19.13 o 
  -2   7  13       26.08       17.96      2.68 o 
  -1   7  13        4.40        6.85      3.90 o 
   0   7  13        0.01        1.83      1.87 o 
   1   7  13       42.71       37.58      8.67 o 
 -13   8  13        5.15        7.05      1.60 o 
 -12   8  13        0.86       -0.28      1.44 o 
 -11   8  13       47.44       49.11      2.89 o 
 -10   8  13      135.46      133.14      7.31 o 
  -9   8  13       12.12        9.90      1.42 o 
  -8   8  13        0.80       -0.76      0.96 o 
  -7   8  13        1.83        2.04      1.03 o 
  -6   8  13        0.11        0.84      0.99 o 
  -5   8  13        3.55        4.25      1.10 o 
  -4   8  13        7.32        8.94      1.45 o 
  -3   8  13       16.83       17.36      1.78 o 
  -2   8  13        3.15        2.29      2.47 o 
  -1   8  13      271.05      277.18     11.03 o 
   0   8  13       14.36       12.04      2.60 o 
   1   8  13       26.15       30.29      6.88 o 
 -13   9  13       17.40       26.54      4.05 o 
 -12   9  13       42.72       41.13      2.90 o 
 -11   9  13       18.11       20.92      2.15 o 
 -10   9  13      116.06      114.05      4.09 o 
  -9   9  13        0.12        0.19      1.03 o 
  -8   9  13       44.23       40.91      2.27 o 
  -7   9  13      118.85      116.13      3.53 o 
  -6   9  13      209.95      210.62      4.93 o 
  -5   9  13        2.71        1.82      1.24 o 
  -4   9  13       32.25       38.97      2.31 o 
  -3   9  13       95.36      104.95      3.80 o 
  -2   9  13        2.42        2.80      1.36 o 
  -1   9  13       17.76       14.97      1.92 o 
   0   9  13       65.67       67.38      3.47 o 
 -12  10  13       64.57       68.16      3.59 o 
 -11  10  13        0.29        0.31      2.17 o 
 -10  10  13        3.26        3.49      1.38 o 
  -9  10  13       14.65       16.38      2.82 o 
  -8  10  13      102.17      108.93      3.50 o 
  -7  10  13      130.84      128.16      7.10 o 
  -6  10  13        2.24        4.50      1.81 o 
  -5  10  13        8.73        8.97      1.27 o 
  -4  10  13        7.48        3.52      1.21 o 
  -3  10  13      100.16      100.21      4.65 o 
  -2  10  13      197.88      192.88      6.02 o 
  -1  10  13        0.35        0.17      1.51 o 
 -10  11  13       23.72       24.65      2.44 o 
  -9  11  13       39.00       47.51      3.14 o 
  -8  11  13       48.60       45.71      3.35 o 
  -7  11  13       18.25       24.86      3.95 o 
  -6  11  13        3.80        3.78      2.64 o 
  -5  11  13        6.94        6.14      2.63 o 
  -4  11  13      110.75      111.48      6.90 o 
  -3  11  13        6.28        5.58      1.52 o 
  -7  12  13       67.06       63.03      6.02 o 
  -6  12  13        1.63        1.01      2.48 o 
 -15   0  14      126.50      132.77      7.79 o 
 -14   0  14      462.40      455.55     14.55 o 
 -13   0  14       16.71       23.54      3.68 o 
 -12   0  14       77.31       91.22      8.50 o 
 -11   0  14        7.68        7.72      2.08 o 
 -10   0  14      232.40      209.16     11.31 o 
  -9   0  14      385.33      386.91     10.34 o 
  -8   0  14        7.98        9.44      2.16 o 
  -7   0  14      279.40      267.18      8.83 o 
  -6   0  14       33.33       27.88      3.60 o 
  -5   0  14      102.40      105.34      6.15 o 
  -4   0  14       51.82       52.88      4.89 o 
  -3   0  14       49.61       50.62      6.61 o 
  -2   0  14      207.19      205.21      8.83 o 
  -1   0  14      117.29      108.17     12.77 o 
   0   0  14       75.08       80.41      6.54 o 
   1   0  14      270.25      289.98     20.70 o 
 -15   1  14       10.15       13.54      2.72 o 
 -14   1  14       34.98       40.47      3.33 o 
 -13   1  14      267.96      255.33      7.83 o 
 -12   1  14       60.86       53.08      4.25 o 
 -11   1  14      215.20      218.94      6.40 o 
 -10   1  14       51.94       43.79      2.66 o 
  -9   1  14       30.38       33.91      2.32 o 
  -8   1  14      117.59      125.38      3.89 o 
  -7   1  14        6.22        6.73      1.43 o 
  -6   1  14      239.60      238.93      6.46 o 
  -5   1  14       90.99       84.10      3.91 o 
  -4   1  14        1.36        1.00      1.34 o 
  -3   1  14       52.78       50.98      3.43 o 
  -2   1  14        0.19       -0.26      1.36 o 
  -1   1  14       25.59       26.17      2.75 o 
   0   1  14       39.39       42.10      3.47 o 
   1   1  14        0.43        1.90      1.78 o 
 -15   2  14       42.89       40.76      3.44 o 
 -14   2  14       61.16       59.84      3.94 o 
 -13   2  14        2.39        5.66      1.73 o 
 -12   2  14        0.59        2.05      1.45 o 
 -11   2  14       21.31       19.85      1.98 o 
 -10   2  14       23.15       23.25      2.03 o 
  -9   2  14       93.07       91.23      3.48 o 
  -8   2  14        2.23        1.69      1.33 o 
  -7   2  14       72.39       65.81      3.36 o 
  -6   2  14       17.76       14.18      2.00 o 
  -5   2  14      254.42      252.94     12.19 o 
  -4   2  14      110.38      106.63      4.43 o 
  -3   2  14        5.51        4.07      1.56 o 
  -2   2  14       14.14       11.84      2.05 o 
  -1   2  14        1.02        1.82      1.59 o 
   0   2  14        0.24       -1.32      1.88 o 
   1   2  14        1.42        3.10      1.81 o 
 -15   3  14       94.68      107.48      6.27 o 
 -14   3  14       94.82       95.61      4.68 o 
 -13   3  14       97.36      102.29      4.69 o 
 -12   3  14       35.77       34.69      2.88 o 
 -11   3  14      133.54      137.38      4.20 o 
 -10   3  14       89.85       84.72      3.46 o 
  -9   3  14        1.08        1.85      1.12 o 
  -8   3  14      117.59      114.97      4.59 o 
  -7   3  14        6.90        6.25      1.36 o 
  -6   3  14      141.55      139.62      4.77 o 
  -5   3  14       48.00       47.70      3.24 o 
  -4   3  14       48.69       45.98      4.56 o 
  -3   3  14      193.37      187.55      5.86 o 
  -2   3  14        6.99        6.38      2.03 o 
  -1   3  14       80.99       76.63      4.42 o 
   0   3  14       23.28       20.07      2.63 o 
   1   3  14       42.53       49.29      3.79 o 
 -15   4  14       53.29       57.80      5.79 o 
 -14   4  14        1.06        1.15      1.86 o 
 -13   4  14       65.62       73.64      4.15 o 
 -12   4  14       58.81       65.06      4.14 o 
 -11   4  14       12.16       14.28      1.77 o 
 -10   4  14       44.54       45.56      3.61 o 
  -9   4  14       55.18       60.17      3.27 o 
  -8   4  14        1.68        1.26      1.12 o 
  -7   4  14       94.89       91.82      3.47 o 
  -6   4  14        0.33        0.64      1.10 o 
  -5   4  14      344.71      330.42      8.42 o 
  -4   4  14      545.76      542.07     11.12 o 
  -3   4  14        5.08        6.37      1.77 o 
  -2   4  14      316.47      315.44      8.06 o 
  -1   4  14       78.19       79.05      4.42 o 
   0   4  14      129.13      135.63      5.58 o 
   1   4  14        8.30        5.82      2.34 o 
 -14   5  14       67.47       68.52      4.81 o 
 -13   5  14       20.62       18.50      3.97 o 
 -12   5  14        9.07        8.76      1.84 o 
 -11   5  14      266.21      278.47      6.54 o 
 -10   5  14       45.96       50.52      2.81 o 
  -9   5  14      106.86      116.34      3.87 o 
  -8   5  14      266.47      260.78      5.69 o 
  -7   5  14       13.21        7.90      1.71 o 
  -6   5  14       81.01       79.93      3.30 o 
  -5   5  14      112.86      112.07      4.45 o 
  -4   5  14       42.07       44.49      4.33 o 
  -3   5  14       16.27       17.73      3.12 o 
  -2   5  14        3.69        3.42      1.53 o 
  -1   5  14        0.17       -0.61      1.46 o 
   0   5  14       89.97       92.27      7.94 o 
 -14   6  14        9.09        6.98      2.68 o 
 -13   6  14       11.04        9.70      3.13 o 
 -12   6  14       11.24       13.46      4.20 o 
 -11   6  14       35.48       32.91      3.28 o 
 -10   6  14       49.29       51.67      3.11 o 
  -9   6  14       51.61       44.55      3.21 o 
  -8   6  14        1.06        1.52      1.12 o 
  -7   6  14        4.24        2.70      1.20 o 
  -6   6  14        2.37        2.38      1.18 o 
  -5   6  14        1.05        1.33      1.89 o 
  -4   6  14       60.50       60.01      3.60 o 
  -3   6  14       91.88       88.80      6.32 o 
  -2   6  14       28.77       34.64      4.99 o 
  -1   6  14       13.43       12.43      2.51 o 
   0   6  14        4.93        3.63      2.13 o 
 -13   7  14        0.07        0.29      1.88 o 
 -12   7  14        2.21       -1.27      1.68 o 
 -11   7  14        4.70        1.53      2.77 o 
 -10   7  14       37.28       33.22      4.21 o 
  -9   7  14      165.08      173.14      6.00 o 
  -8   7  14       67.95       69.96      4.15 o 
  -7   7  14       26.91       26.34      2.72 o 
  -6   7  14       17.21       17.03      2.47 o 
  -5   7  14       35.49       33.62      3.00 o 
  -4   7  14       32.93       35.53      3.49 o 
  -3   7  14       70.83       76.56     13.14 o 
  -2   7  14       40.02       37.74      3.93 o 
  -1   7  14      128.82      135.21      6.97 o 
 -12   8  14       25.63       29.43      4.63 o 
 -11   8  14        0.41       -0.09      1.58 o 
 -10   8  14      171.88      167.55      5.99 o 
  -9   8  14      155.35      163.08      6.64 o 
  -8   8  14       46.96       48.64      3.15 o 
  -7   8  14       14.84       17.12      2.19 o 
  -6   8  14       27.81       28.89      2.62 o 
  -5   8  14       41.22       42.61      3.29 o 
  -4   8  14        1.18        0.98      2.00 o 
  -3   8  14        2.24        3.61      2.02 o 
  -2   8  14       41.53       39.69      7.73 o 
 -11   9  14      239.38      256.71      6.37 o 
 -10   9  14      208.01      204.69      5.08 o 
  -9   9  14       24.42       28.99      2.86 o 
  -8   9  14        9.52        9.26      1.39 o 
  -7   9  14       28.38       27.48      1.91 o 
  -6   9  14       96.74       97.80      4.27 o 
  -5   9  14       18.32       20.04      1.74 o 
  -4   9  14        1.94        1.98      1.29 o 
  -3   9  14        0.65        3.01      1.87 o 
 -10  10  14        5.32        5.77      1.56 o 
  -9  10  14        0.01        0.93      1.09 o 
  -8  10  14        0.13        2.02      1.07 o 
  -7  10  14        4.18        7.69      1.27 o 
  -6  10  14        9.05        7.81      1.31 o 
  -5  10  14       20.20       21.62      2.53 o 
  -4  10  14       48.75       57.17      2.77 o 
 -14   1  15      501.03      525.29     11.47 o 
 -13   1  15      269.65      266.23      7.40 o 
 -12   1  15       29.00       33.18      2.53 o 
 -11   1  15       10.90       10.35      1.82 o 
 -10   1  15       18.21       14.92      1.82 o 
  -9   1  15       15.26       13.25      1.76 o 
  -8   1  15        7.12        8.41      1.54 o 
  -7   1  15       36.28       32.73      2.61 o 
  -6   1  15       53.35       51.36      3.51 o 
  -5   1  15      265.71      253.61      7.10 o 
  -4   1  15       82.04       75.14      4.30 o 
  -3   1  15       19.67       22.09      2.61 o 
  -2   1  15      111.98      101.46      4.95 o 
  -1   1  15        3.56        1.89      1.72 o 
 -14   2  15       21.59       20.24      2.60 o 
 -13   2  15       39.16       37.13      3.18 o 
 -12   2  15       87.08       88.79      3.78 o 
 -11   2  15       61.72       63.26      3.29 o 
 -10   2  15       56.76       56.50      3.10 o 
  -9   2  15      601.73      578.45      9.83 o 
  -8   2  15       90.72       89.16      4.87 o 
  -7   2  15      111.65      107.67      4.18 o 
  -6   2  15       15.91       20.36      2.53 o 
  -5   2  15       63.82       66.08      6.30 o 
  -4   2  15      305.73      294.60      7.84 o 
  -3   2  15        2.36        3.19      1.70 o 
  -2   2  15       56.83       57.19      3.94 o 
  -1   2  15       23.90       19.51      2.62 o 
 -14   3  15       21.09       18.44      2.55 o 
 -13   3  15      115.71      116.18      5.15 o 
 -12   3  15       53.75       54.36      4.18 o 
 -11   3  15        6.86        4.11      1.42 o 
 -10   3  15       95.75       99.76      4.02 o 
  -9   3  15       71.40       69.29      3.89 o 
  -8   3  15      145.06      144.58      4.36 o 
  -7   3  15        1.39       -1.47      1.14 o 
  -6   3  15      177.31      164.06      5.50 o 
  -5   3  15        1.46        1.23      1.49 o 
  -4   3  15        8.68        6.78      1.85 o 
  -3   3  15        0.35        0.28      1.51 o 
  -2   3  15       31.52       39.06      3.35 o 
  -1   3  15       17.08       16.73      2.57 o 
 -14   4  15       44.55       52.76      4.39 o 
 -13   4  15        3.23        3.58      1.67 o 
 -12   4  15        9.95        9.81      1.80 o 
 -11   4  15       38.01       39.78      2.70 o 
 -10   4  15        8.40        7.62      1.55 o 
  -9   4  15       14.21       10.95      1.68 o 
  -8   4  15       10.26       12.64      1.73 o 
  -7   4  15      114.89      120.56      4.17 o 
  -6   4  15        3.33        3.10      1.37 o 
  -5   4  15       17.20       14.38      2.17 o 
  -4   4  15        0.97        0.99      1.56 o 
  -3   4  15        7.38        7.20      1.87 o 
  -2   4  15       76.02       75.21      4.48 o 
  -1   4  15      109.48      113.29      5.39 o 
 -13   5  15       21.91       22.46      4.52 o 
 -12   5  15       58.85       57.75      4.25 o 
 -11   5  15       15.26       17.06      1.98 o 
 -10   5  15        1.81        2.05      1.33 o 
  -9   5  15      245.84      234.54      5.67 o 
  -8   5  15       29.85       27.96      2.27 o 
  -7   5  15       22.34       17.67      1.97 o 
  -6   5  15       18.72       17.01      1.93 o 
  -5   5  15       69.40       68.55      4.23 o 
  -4   5  15        9.69        9.70      2.98 o 
  -3   5  15        4.36        3.43      2.21 o 
  -2   5  15        5.09        6.97      2.44 o 
 -13   6  15        0.03        1.10      2.01 o 
 -12   6  15      149.95      160.18      8.54 o 
 -11   6  15       71.59       70.46      4.35 o 
 -10   6  15        8.72        6.28      1.98 o 
  -9   6  15      188.11      201.87      6.17 o 
  -8   6  15       18.47       22.02      2.25 o 
  -7   6  15       99.13       96.03      3.78 o 
  -6   6  15       60.43       63.35      3.15 o 
  -5   6  15      139.91      153.37      6.21 o 
  -4   6  15      128.69      131.32      5.96 o 
  -3   6  15       38.63       33.36      3.46 o 
  -2   6  15      294.20      313.65      9.70 o 
 -12   7  15        5.40        6.11      2.34 o 
 -11   7  15       21.90       18.54      2.69 o 
 -10   7  15       19.07       20.63      2.65 o 
  -9   7  15        2.38        3.22      1.63 o 
  -8   7  15       20.48       21.05      2.88 o 
  -7   7  15      119.21      104.77      4.97 o 
  -6   7  15       56.52       66.00      4.04 o 
  -5   7  15       78.09       83.24      4.57 o 
  -4   7  15        1.16        1.76      1.93 o 
  -3   7  15       60.83       56.97      4.84 o 
 -10   8  15       30.39       28.02      2.93 o 
  -9   8  15        9.78        9.00      1.92 o 
  -8   8  15        0.19       -0.28      1.47 o 
  -7   8  15        1.86        2.38      2.09 o 
  -6   8  15        0.73        1.92      1.60 o 
  -5   8  15        0.49       -0.96      1.61 o 
  -4   8  15       63.56       63.77      5.13 o 
  -8   9  15        3.94        9.14      1.88 o 
  -7   9  15        0.20        1.19      1.78 o 
 -13   0  16       10.23        9.42      3.02 o 
 -12   0  16       96.67       98.66      6.04 o 
 -11   0  16      142.44      151.97      7.06 o 
 -10   0  16       23.47       22.40      3.83 o 
  -9   0  16      344.93      345.44     12.49 o 
  -8   0  16        5.54        1.31      2.13 o 
  -7   0  16      493.83      481.96     12.89 o 
  -6   0  16     1286.07     1297.77     31.23 o 
  -5   0  16       29.66       25.76      4.04 o 
  -4   0  16       32.76       33.49      4.57 o 
  -3   0  16       12.78       16.32      3.66 o 
 -13   1  16       53.15       55.99      3.89 o 
 -12   1  16       21.40       22.84      2.29 o 
 -11   1  16       19.57       23.38      2.31 o 
 -10   1  16       66.80       66.45      3.47 o 
  -9   1  16        6.55        7.11      1.97 o 
  -8   1  16        8.24        9.88      1.77 o 
  -7   1  16        0.19       -0.35      1.25 o 
  -6   1  16        6.46        9.46      2.13 o 
  -5   1  16       34.16       34.13      3.18 o 
  -4   1  16        0.22       -2.83      1.42 o 
  -3   1  16       79.60       74.04      4.61 o 
 -13   2  16        0.01       -0.29      1.57 o 
 -12   2  16        0.10       -0.12      1.34 o 
 -11   2  16        9.43       10.75      1.79 o 
 -10   2  16        6.06        5.09      1.58 o 
  -9   2  16        2.33        0.72      1.34 o 
  -8   2  16        0.14       -0.93      1.23 o 
  -7   2  16       61.62       47.80      3.00 o 
  -6   2  16      136.82      141.97      5.71 o 
  -5   2  16        0.05       -1.21      1.44 o 
  -4   2  16        5.67        7.15      2.06 o 
  -3   2  16       11.09        8.38      2.19 o 
 -12   3  16        2.14        1.74      1.51 o 
 -11   3  16       97.38      107.87      4.27 o 
 -10   3  16       49.56       53.30      3.13 o 
  -9   3  16        1.32        0.81      1.31 o 
  -8   3  16        0.20       -0.41      1.26 o 
  -7   3  16       45.54       47.58      2.98 o 
  -6   3  16       33.09       35.53      2.71 o 
  -5   3  16       12.78       13.57      2.29 o 
  -4   3  16        2.31        1.12      1.74 o 
  -3   3  16       82.77       87.93      7.10 o 
 -12   4  16       53.90       52.17      3.39 o 
 -11   4  16      222.71      234.47      5.86 o 
 -10   4  16        3.70        1.63      1.46 o 
  -9   4  16       94.15       91.77      3.88 o 
  -8   4  16      116.63      119.18      4.35 o 
  -7   4  16       77.00       81.00      3.74 o 
  -6   4  16      122.37      119.53      4.41 o 
  -5   4  16        1.72        1.49      1.65 o 
  -4   4  16       29.07       35.35      3.30 o 
 -11   5  16       11.26       10.22      1.78 o 
 -10   5  16       38.52       38.28      2.70 o 
  -9   5  16       65.65       58.54      3.26 o 
  -8   5  16        2.33        3.20      1.42 o 
  -7   5  16        0.61        0.67      1.27 o 
  -6   5  16       29.99       28.31      2.44 o 
  -5   5  16        5.90        6.53      1.95 o 
 -10   6  16       13.97        9.37      2.30 o 
  -9   6  16       11.88       10.91      2.57 o 
  -8   6  16        9.49       11.81      3.72 o 
  -7   6  16       28.93       25.64      3.02 o 
  -6   6  16       16.76       17.04      2.69 o 
 -10   1  17       60.85       64.88      3.61 o 
  -9   1  17       60.11       61.83      3.51 o 
  -8   1  17        9.21        9.82      1.94 o 
  -7   1  17        9.55        5.79      1.76 o 
  -9   2  17       98.14       99.02      4.24 o 
  -8   2  17      194.37      202.98      5.63 o 
  -7   2  17        0.57       -0.24      1.42 o 
                                                 
